# Supplementary material for: ALS-ENABLE: creating synergy and opportunity at the Advanced Light Source synchrotron structural biology beamlines
Source: J Synchrotron Radiat. 2025 Jun 18;32(Pt 4):1059–67. doi: 10.1107/S1600577525004205 (PMC12236258; doi:10.1107/S1600577525004205)
Supplement: Supplementary file 2 [file s-32-01059-sup2.hkl]

data_spycatcher-MX_refine
loop_
  _space_group_symop.id
  _space_group_symop.operation_xyz
  1  x,y,z
  2  x+1/2,-y+1/2,-z
  3  -x,y+1/2,-z+1/2
  4  -x+1/2,-y,z+1/2

_space_group.crystal_system       orthorhombic
_space_group.IT_number            19
_space_group.name_H-M_alt         'P 21 21 21'
_space_group.name_Hall            ' P 2ac 2ab'
_symmetry.space_group_name_H-M    'P 21 21 21'
_symmetry.space_group_name_Hall   ' P 2ac 2ab'
_symmetry.Int_Tables_number       19
_cell.length_a                    48.338
_cell.length_b                    67.490
_cell.length_c                    70.072
_cell.angle_alpha                 90.000
_cell.angle_beta                  90.000
_cell.angle_gamma                 90.000
_cell.volume                      228598.095
loop_
  _refln.index_h
  _refln.index_k
  _refln.index_l
  _refln.intensity_meas
  _refln.intensity_sigma
  _refln.pdbx_FWT
  _refln.pdbx_PHWT
  _refln.pdbx_DELFWT
  _refln.pdbx_DELPHWT
  _refln.pdbx_r_free_flag
  _refln.status
  _refln.pdbx_F_calc_with_solvent
  _refln.pdbx_phase_calc_with_solvent
   0   0   2      240600  24423.8      1797.45            180     13.8261   9.12205e-013  0  o    2149.37            180
   0   0   4     40899.5  2936.11      766.038              0     210.153            180  0  o    1162.92              0
   0   0   6     41772.5  2997.31      857.842              0      89.228              0  0  o    825.855              0
   0   0   8     700.468  50.5803      42.2811            180     27.9862   1.06007e-014  1  f    72.4465            180
   0   0  10       240.4   25.576      36.4858            180     151.128     1.694e-015  0  o     185.87            180
   0   0  12     57333.9  4115.42      1071.98            180     22.4881   3.34478e-013  0  o    1099.72            180
   0   0  14      117712  8432.34      1558.07              0      10.886              0  0  o    1521.01              0
   0   0  16     14984.6  1075.81      534.609            180     89.2145            180  0  o     461.04            180
   0   0  18     1825.59  131.936      159.356              0     10.2103              0  0  o    157.743              0
   0   0  20     7389.36  531.111      356.854              0     254.878              0  0  o    110.626              0
   0   0  22     12626.5  906.913      482.342            180      44.704            180  0  o    460.821            180
   0   0  24       297.8   40.956      62.6249              0     75.5549            180  0  o    151.649              0
   0   0  26       77.82  28.3768       3.3287              0     8.90169            180  0  o     12.482              0
   0   0  28        1936  197.428      192.887              0     89.7165              0  0  o    108.824              0
   0   0  34     256.144  38.9851      65.3568            180     15.0989            180  0  o    55.5651            180
   0   0  36     1144.82  91.8866      134.885              0     23.6574              0  0  o    125.623              0
   0   0  38     314.168  44.1517      67.2179            180     10.4984   4.49259e-014  0  o    93.4112            180
   0   0  40     248.909  45.1293      56.6475            180     8.17656    4.8612e-014  0  o    83.0446            180
   0   0  42       436.4  77.8741      81.5778              0     19.4413              0  0  o    73.1231              0
   0   1   1     20524.1  1471.07      504.115            -90     52.1893            -90  0  o    580.798            -90
   0   1   2      143188  10272.2      1354.07            -90     200.002            -90  0  o    1444.63            -90
   0   1   3     15461.5  784.363      456.774             90     66.9843            -90  0  o    646.008             90
   0   1   4     75978.7  3852.71      1016.93             90     99.5086             90  0  o    1123.48             90
   0   1   5     15923.7  807.696       468.24            -90     162.408            -90  0  o    373.387            -90
   0   1   6     35648.7  1807.31      781.393            -90     103.878             90  0  o    968.041            -90
   0   1   7     48654.5  2469.63      911.048             90     9.55054            -90  0  o     1007.9             90
   0   1   8     22594.9  1146.56      659.719            -90      11.955             90  0  o    692.989            -90
   0   1   9     7449.12  378.219      377.721            -90     33.2724            -90  0  o    356.686            -90
   0   1  10     16470.8  836.044      581.516             90     1.17316             90  0  o    580.138             90
   0   1  11     403.127   24.578      4.22027             90     1.59801            -90  0  o    5.84831             90
   0   1  12     300.541  18.5657      53.2906             90     67.3662            -90  0  o    122.047             90
   0   1  13     1391.67  71.0374      169.989            -90     1.24811            -90  0  o    165.408            -90
   0   1  14     33412.4  1956.07      836.332             90     38.3275            -90  0  o    864.098             90
   0   1  15     14907.5  756.515      555.067             90     91.6296             90  0  o    461.752             90
   0   1  16     21277.6  1080.15      635.796            -90     44.0795             90  0  o    706.234            -90
   0   1  17     1018.88  52.5096       19.409             90     8.76671             90  0  o    11.1644             90
   0   1  18     63701.8  3230.14      1074.23             90     117.395             90  0  o    1015.87             90
   0   1  19     217.484  14.1656      53.4653             90     78.5568            -90  0  o    141.738             90
   0   1  20     2192.16  128.989      195.579             90     90.9586            -90  0  o    311.269             90
   0   1  21     10547.4  618.444      447.595            -90     114.698            -90  0  o     346.18            -90
   0   1  22     259.201  19.9714      51.6014             90      40.623            -90  0  o     97.159             90
   0   1  23     181.377  15.4774      35.0167            -90     12.5261             90  0  o    51.4289            -90
   0   1  24     4641.42  272.113      285.183             90     25.2573             90  0  o     285.19             90
   0   1  25     358.681  24.3806      7.16032            -90     2.93348            -90  0  o     4.7067            -90
   0   1  26       31.71  6.90351      7.85065            -90     24.7342             90  0  o    33.2243            -90
   0   1  27      686.46  50.2012      117.485             90     17.0015             90  1  f    105.312             90
   0   1  28     1720.44  102.585      183.026             90      25.864             90  0  o     165.52             90
   0   1  30     2042.07  122.171      192.487            -90     36.2219             90  0  o    251.692            -90
   0   1  31      74.351  21.7955      34.3389            -90     39.4328             90  0  o    82.8798            -90
   0   1  32     770.176  52.2153      113.979            -90     54.7358            -90  0  o    67.8093            -90
   0   1  33     390.625  42.3707       84.027             90     22.5174             90  0  o    66.4776             90
   0   1  34     667.782  59.8436      107.809            -90     33.4237            -90  0  o    81.9896            -90
   0   1  35     613.562  58.2163      101.187             90      2.9853             90  0  o    108.511             90
   0   1  36     158.606  38.3925      49.1714            -90     10.3171            -90  0  o    43.7307            -90
   0   1  37     310.129  44.4378      68.5653            -90     2.13808            -90  0  o    76.3632            -90
   0   1  38     641.794  61.5504      96.8848            -90     17.8318             90  0  o    137.353            -90
   0   1  39     45.5104  30.5769      19.5381             90     4.50854             90  0  o    18.7447             90
   0   1  40     317.999  37.7913      65.0874             90     7.16657            -90  0  o    92.1746             90
   0   1  41     29.5831  33.0983      15.2238             90    0.610759            -90  0  o    20.7318             90
   0   1  42     70.8465  29.2757      30.1203             90     4.85019            -90  0  o     40.968             90
   0   2   1      281200  28544.8      1768.94            180      83.171           -180  0  o    2182.49            180
   0   2   2     88153.2  4466.94         1043            180     88.5849    8.2615e-014  0  o    1455.29            180
   0   2   3     90151.8  4575.04      1068.59              0     167.988   3.56291e-014  0  o    1142.72  -6.64583e-015
   0   2   4     9393.89  476.787      349.854              0     78.2725            180  0  o    537.499              0
   0   2   5     2895.98  208.104      195.417              0     131.422            180  0  o    407.547  -3.15105e-014
   0   2   6     50448.5     2557      912.367              0     129.489              0  0  o    871.505              0
   0   2   7     90.5033  7.90702      27.5344            180      184.41   1.88469e-014  0  o      235.6           -180
   0   2   8     19416.9  983.979       603.75            180     81.2272   5.21542e-014  0  o    715.991            180
   0   2   9     3520.11  178.503      256.808            180     72.9487   -1.0517e-014  0  o    345.335            180
   0   2  10     721.644  37.0609      29.0732              0     6.26825              0  0  o    23.0202              0
   0   2  11     8010.28  406.699      400.102              0     94.2573            180  0  o    501.135  -5.36342e-015
   0   2  12     16.3815  5.32445      1.12201              0     41.3522            180  0  o     43.281              0
   0   2  13     10998.8  557.886      481.657            180     8.25053           -180  0  o    467.031            180
   0   2  14     341.178  18.8076      63.1532              0     70.0412            180  0  o    132.316              0
   0   2  15     20047.4   1017.8      640.418              0     48.1221    2.6546e-014  0  o    592.959  -2.15678e-015
   0   2  16     807.781  41.7978      62.9035            180      15.237            180  0  o    49.7163            180
   0   2  17     23857.8  1209.99      664.192            180     72.3502   3.73301e-015  0  o    775.331            180
   0   2  18     14830.8  1064.72      517.648            180      79.948   4.54318e-014  0  o    636.279            180
   0   2  19     12929.9  757.704       478.93              0     34.4976   7.35639e-014  0  o    478.248  -5.71016e-015
   0   2  20     18628.5  1336.85      566.922              0  0.00808703              0  0  o    616.967              0
   0   2  21       21572   1264.6      638.196            180     134.385            180  0  o    524.627           -180
   0   2  22     2413.92  142.423      211.385            180     2.32281   6.38549e-013  0  o    225.352            180
   0   2  23     959.774   58.355      131.567            180     65.1649  -1.35138e-015  0  o    212.924            180
   0   2  24      3606.7  183.673      251.545              0     37.3585            180  0  o    317.029              0
   0   2  25     721.208  43.4456      110.848            180     33.3312    4.7341e-015  0  o    160.511            180
   0   2  26     44.8853  7.06746       14.687              0     29.8566            180  0  o    45.3923              0
   0   2  27     772.416  41.6107      124.886              0      9.2468            180  0  o    138.836              0
   0   2  28     3440.59  247.447      258.558            180     6.78434            180  0  o    264.847            180
   0   2  29     150.428  12.9317      32.3745              0      12.573   4.78884e-014  0  o    21.3803  -3.04067e-014
   0   2  30     482.341  32.2248      93.7832              0     14.9447            180  0  o    119.444              0
   0   2  31      969.17  53.6701      130.619              0     28.0314   3.19883e-014  0  o     115.02   -8.7406e-015
   0   2  32     227.642  23.7206      61.9726            180     25.9506   1.67566e-014  0  o    100.407            180
   0   2  33     30.8553     21.2     0.337939            180     0.26301  -5.67533e-013  0  o   0.647855            180
   0   2  34     321.318  27.7463      75.0913            180      21.443   2.45718e-014  0  o    106.111            180
   0   2  35     364.945  29.9558      78.4517              0     17.0938   3.59274e-014  0  o    67.5989   -1.0009e-014
   0   2  36     26.2436  22.0377      1.52698              0    0.197781            180  0  o    1.93507              0
   0   2  37     1508.35  81.6832      152.982              0     34.0853   1.79584e-014  0  o    136.221   -5.1483e-015
   0   2  38   -0.786104  25.1483     0.234142              0    0.202995            180  0  o   0.521531              0
   0   2  39     428.521  33.9804      77.9978            180     6.85339            180  0  o    88.3985            180
   0   2  40     51.3244  26.5988      22.3582            180     13.2165     1.187e-014  0  o    45.3364            180
   0   2  41     83.3896  27.3565      30.7432              0     9.14563            180  0  o    52.0118              0
   0   2  42     5.08646  25.4286      8.78103              0     2.51714            180  0  o    13.1797              0
   0   3   1     21561.2  1092.26      515.466            -90     95.9318             90  1  f     798.11            -90
   0   3   2     33601.7  1705.15      640.632            -90     182.448            -90  0  o     593.51            -90
   0   3   3      143124   7241.8      1323.27             90     1.52377             90  1  f    1721.67             90
   0   3   4     38253.7  1940.54      693.091             90     18.9839             90  0  o    860.841             90
   0   3   5     10381.8  526.603      364.122            -90     3.92779            -90  0  o     456.73            -90
   0   3   6     2575.91  130.918      203.326            -90     32.9526            -90  0  o    192.624            -90
   0   3   7     9988.88  507.116       427.42             90     32.8109            -90  0  o    487.647             90
   0   3   8     71078.6  3607.27      1137.53            -90     8.29848            -90  0  o    1195.15            -90
   0   3   9     189.383  15.0479      16.6972             90     33.7491            -90  0  o    53.4163             90
   0   3  10     7343.59  430.553      380.805             90     101.453             90  0  o     284.76             90
   0   3  11     161.602  11.6548      8.15217             90     20.0934            -90  0  o    28.8811             90
   0   3  12     221.538  12.8548      15.4961            -90     24.0842             90  0  o    40.6405            -90
   0   3  13     18340.8  930.934      617.548             90     64.3409             90  0  o    549.427             90
   0   3  14     391.499   21.202      79.0106            -90     96.1995             90  0  o     175.08            -90
   0   3  15     5101.78  259.284      321.716            -90     51.1472             90  0  o    375.198            -90
   0   3  16     25595.6  1500.29      690.626             90     9.32928            -90  0  o    733.302             90
   0   3  17     5653.11  330.856      322.329             90     74.2647             90  0  o    262.124             90
   0   3  18      6376.3  458.018      338.755             90     79.4259             90  0  o    277.009             90
   0   3  19     2772.95  163.287      221.342            -90      101.88            -90  0  o    128.899            -90
   0   3  20     5154.29  261.344      315.956             90     80.4995            -90  0  o    408.835             90
   0   3  21     2066.14  121.894      197.712             90     22.8709             90  0  o    182.379             90
   0   3  22      137.48  11.5641      31.3113            -90     64.5061             90  0  o    101.168            -90
   0   3  23     521.964  28.5964      85.1532             90     31.5862             90  0  o    58.0266             90
   0   3  24     553.137  35.7932      97.9344            -90     13.7677             90  0  o    122.636            -90
   0   3  25     2686.06  157.879      213.855             90     23.2936             90  0  o    212.174             90
   0   3  26      144.36  11.0594      52.5131             90     37.2368            -90  0  o    91.4391             90
   0   3  27     99.6834  9.43229      15.6678             90     4.53862            -90  0  o    20.9033             90
   0   3  28     5179.17  304.305      317.689             90     92.2155             90  0  o    236.976             90
   0   3  29      3088.5  158.179       241.68            -90     49.2772            -90  0  o    207.501            -90
   0   3  30     98.2515  11.7983      15.4051             90     2.30238             90  0  o    14.3733             90
   0   3  31     2775.34   143.18      221.202             90     33.5653             90  0  o    210.015             90
   0   3  32     43.3411  18.8237      21.9379            -90     33.1546             90  0  o    62.7905            -90
   0   3  33     350.802  28.2178      80.2271            -90     18.1771            -90  0  o    66.7447            -90
   0   3  34     996.745  55.9762       132.76             90     30.0584             90  0  o    112.613             90
   0   3  35     410.049  31.1764      83.4162             90     0.75566            -90  0  o    92.4851             90
   0   3  36      123.08  22.9177      44.1992            -90     11.9164             90  0  o    62.7761            -90
   0   3  37     914.034  52.7174      119.543            -90     6.21623             90  0  o    143.637            -90
   0   3  38     17.9068  23.0021       8.7184             90     3.04948            -90  0  o    13.9937             90
   0   3  39     1149.84  64.4793      128.247             90     4.39079             90  0  o    153.359             90
   0   3  40     14.7889  19.5459      10.8838            -90     6.15967             90  0  o    21.6408            -90
   0   3  41     29.1907  45.8004      15.4489             90      3.0503             90  0  o     16.105             90
   0   3  42     86.5924   45.936      31.0706             90     4.85934             90  0  o    30.4544             90
   0   3  43     74.3397  50.5163      26.7222            -90     3.49032            -90  0  o    27.0535            -90
   0   4   0     528.861  38.5928      80.6203              0     310.121            180  0  o    493.787  -2.50766e-014
   0   4   1      126069  6394.32      1244.03            180     48.3729  -4.30008e-014  0  o    1662.55            180
   0   4   2     1141.95  67.2256      23.0077              0     11.6748              0  0  o    14.6888              0
   0   4   3     60667.9  3077.41      859.471              0     93.0999  -4.28589e-014  0  o    992.776   5.20657e-015
   0   4   4     19782.9  1001.01      493.967            180     140.639            180  0  o    455.676            180
   0   4   5     986.373  71.2671      117.163            180     8.48718   9.68632e-014  0  o    144.443            180
   0   4   6     536.974  39.2818      79.7975              0     46.8502            180  0  o     144.92              0
   0   4   7     4965.33  252.173      297.928              0     97.9539   1.89129e-014  0  o    214.375  -9.26416e-015
   0   4   8     2299.73  134.783      202.814            180     23.5474            180  0  o    191.825            180
   0   4   9     13091.9  766.799      504.054              0     81.1766           -180  0  o    601.505   6.74638e-015
   0   4  10     4273.42  307.263      287.366              0     145.219              0  0  o    146.241              0
   0   4  11     16173.5  947.826      558.323              0     208.365            180  0  o    790.502  -7.52428e-015
   0   4  12     7732.85  555.515       399.74            180     35.8585   7.82202e-014  0  o    433.622            180
   0   4  13     151.599  12.4214      44.9107              0     183.219            180  0  o    228.095              0
   0   4  14     438.706   33.263      59.4847              0     29.3065            180  0  o     89.256              0
   0   4  15     6690.74  480.075      365.937              0     2.16557  -1.27211e-014  0  o    367.985     7.573e-017
   0   4  16       14926  872.092      525.435            180      90.707   4.06454e-014  0  o    648.495            180
   0   4  17     16794.7  852.136      553.144            180     104.927   4.36226e-014  0  o    698.186           -180
   0   4  18     114.998  10.0984      7.26848            180     15.6493   3.25898e-015  0  o    24.5656            180
   0   4  19     384.421   22.146      58.2418            180     9.47951   5.22741e-014  0  o    73.2871           -180
   0   4  20     2417.98  123.347      215.922            180     2.74191   5.52557e-013  0  o     226.05            180
   0   4  21     7265.59  368.622      369.966            180     116.391            180  0  o    265.039            180
   0   4  22     3182.93  162.113      242.119            180     78.0355            180  0  o     173.52            180
   0   4  23     83.5124  8.60186      27.2403            180      58.842   3.24831e-015  0  o    93.3576            180
   0   4  24     86.8355  10.2625      17.3958            180     28.4598   4.28891e-015  0  o    50.3836            180
   0   4  25      5093.2  258.415      294.363            180     34.6623            180  0  o    289.274            180
   0   4  26     355.736  22.6511      85.5862              0     1.58634            180  0  o     88.819              0
   0   4  27     376.584  28.3154      62.4124              0      36.839   -1.6561e-014  0  o    26.4482   2.38565e-014
   0   4  28     6977.49  409.426      368.613            180     20.8677            180  0  o    365.272            180
   0   4  29     168.535  20.7903      26.7925            180      12.993            180  0  o    14.8692           -180
   0   4  30     241.403  25.0047      64.7305              0     16.7282              0  0  o    52.5955              0
   0   4  31     3820.05   225.82      259.419            180     46.3579            180  0  o     238.13            180
   0   4  32     118.429  19.3846      43.7048            180     3.02798   1.01277e-013  0  o    53.1723            180
   0   4  33     273.548  25.2833      70.9099            180     25.5655            180  0  o    48.6804            180
   0   4  34     516.318  33.8527      95.7495            180     32.3199            180  0  o    69.3995            180
   0   4  35     192.696  22.7197      57.1305              0     20.6972            180  0  o    85.3086  -7.88699e-015
   0   4  36     225.978  23.0247      60.7214              0     1.93802            180  0  o    69.9128              0
   0   4  37     25.7488  18.3416     0.966931              0    0.139655            180  0  o    1.26032              0
   0   4  38     259.872  44.2937      61.6579            180     27.4011    1.5789e-014  0  o    105.583            180
   0   4  39     40.1438  37.7392      8.83057              0     4.39996              0  0  o    5.46837              0
   0   4  40      16.497  37.9191      6.52716            180     1.90637            180  0  o    5.84731            180
   0   4  41     38.5069  42.1145      18.2483              0     9.30227            180  0  o    35.9056  -5.23067e-015
   0   4  42     67.7341  42.9105       26.817            180     11.5001   1.63622e-014  0  o    44.3538            180
   0   4  43     853.076  81.2236      115.217              0    0.813536            180  0  o    134.591  -4.09719e-015
   0   5   1     13920.2  815.661      416.131            -90     105.189            -90  0  o    399.201            -90
   0   5   2     22494.6  1317.81      524.221             90     90.8164             90  1  f    567.695             90
   0   5   3     2707.86  137.678      192.238             90     116.951             90  0  o    87.5756             90
   0   5   4     299.577  15.9143      31.1212             90      31.226            -90  0  o    72.4294             90
   0   5   5     6550.67  332.033      316.736            -90     132.534            -90  0  o    213.329            -90
   0   5   6     94.1744  7.79219      15.5667            -90     81.4347             90  0  o    105.237            -90
   0   5   7     194.738  11.1979      10.8866             90     20.5161            -90  0  o    33.9728             90
   0   5   8     12540.3  634.896      469.842             90     43.4367            -90  0  o    554.258             90
   0   5   9     4185.15  212.671      282.806             90     17.8816             90  0  o    274.691             90
   0   5  10     20378.9  1194.57      622.722             90     160.821            -90  0  o    812.806             90
   0   5  11     1867.75   134.89      187.846             90     2.22633             90  0  o    192.864             90
   0   5  12     671.282  40.6083      68.0286            -90     3.71374            -90  0  o    64.4778            -90
   0   5  13     6779.36  397.273      370.631             90     105.869             90  0  o    266.435             90
   0   5  14     31751.5  1611.09      797.419             90     6.77939            -90  0  o    813.143             90
   0   5  15     7601.79  385.255      376.116            -90     152.823             90  0  o    555.645            -90
   0   5  16     7586.53  385.354      373.262             90     7.44224            -90  0  o    402.573             90
   0   5  17     12195.5  713.693      469.263             90     24.9188             90  0  o    473.383             90
   0   5  18     1094.98  65.3075      138.058            -90     19.3326            -90  0  o    127.722            -90
   0   5  19     10243.2  520.137      422.925            -90     50.6797             90  0  o    514.133            -90
   0   5  20     1012.97  74.2157       135.18             90     31.2414             90  0  o    107.735             90
   0   5  21     9097.79  461.333      412.959             90     33.0334             90  1  f    402.624             90
   0   5  22     322.066  21.0502      3.92516            -90    0.448448             90  0  o    4.63346            -90
   0   5  23     1814.23  92.8249      180.325            -90      25.754             90  0  o    223.809            -90
   0   5  24     105.805  9.41812      38.0716            -90     82.7894             90  0  o    132.931            -90
   0   5  25      3405.5  244.733      240.207             90     41.6011            -90  0  o    314.106             90
   0   5  26        6214  364.625      358.968            -90     31.3725            -90  0  o    333.888            -90
   0   5  27     122.798  17.3722      29.1148            -90     4.69263             90  0  o    34.9637            -90
   0   5  28     1837.83  135.315      189.471             90     32.1087            -90  0  o    232.673             90
   0   5  29     5551.16  282.743      324.072            -90     44.6317            -90  0  o    300.916            -90
   0   5  30     110.599  12.4805      21.9951             90     4.67717             90  0  o    18.9579             90
   0   5  31     214.191   24.205      61.1219             90     15.9327             90  0  o    50.4466             90
   0   5  32     2426.55  125.544      203.815            -90     7.78004             90  0  o    240.406            -90
   0   5  33     603.872  36.7319      105.751             90     34.2176             90  0  o    76.6664             90
   0   5  34     1154.27  62.3378      143.439             90     14.2173            -90  0  o    172.163             90
   0   5  35     271.688  39.3906      67.6871             90     25.8932             90  0  o    45.7125             90
   0   5  36     450.376  50.4986      85.6859            -90     20.9843             90  0  o    118.736            -90
   0   5  37     446.684  49.3339      83.5683            -90     19.8031            -90  0  o    72.4365            -90
   0   5  38     344.564  47.2576      71.5675             90     12.0219            -90  1  f    99.9754             90
   0   5  39       216.9    53.71      53.9437             90    0.575263            -90  0  o     67.089             90
   0   5  40      -4.278  46.7578      10.2364            -90     0.18988            -90  0  o    12.6732            -90
   0   5  41       70.77   50.814      24.1405             90     6.34837            -90  0  o    39.6029             90
   0   5  42      -1.374  52.7727      16.2832             90     14.8403            -90  0  o    35.1403             90
   0   5  43       181.3  58.0586      49.2686            -90     6.25495            -90  0  o    49.7124            -90
   0   6   0      211695  15195.9      1795.22            180      43.394  -4.21456e-013  0  o     2086.7            180
   0   6   1     6158.76  361.358      309.368            180     55.9623            180  0  o     291.22           -180
   0   6   2      105096  5331.16      1261.26              0     156.775              0  0  o    1279.98              0
   0   6   3     3739.95  190.188      238.216              0     156.775            180  0  o    459.646  -1.61335e-014
   0   6   4     267.677  17.2455      22.8096            180     26.7284   5.98796e-015  0  o     57.696            180
   0   6   5     161.601   13.312      5.27415            180     12.9549  -1.79478e-013  0  o    19.9337            180
   0   6   6     93.7882   9.3145      11.6302            180     59.6062   1.36908e-015  0  o    77.7461            180
   0   6   7     647.381  47.6193      101.075              0     70.8069           -180  0  o    187.222   2.98915e-014
   0   6   8     3613.76  259.855      239.861            180      175.86            180  0  o    66.8901            180
   0   6   9     7150.58  513.496      366.388            180     11.0263            180  0  o    371.169            180
   0   6  10     2025.74  146.171      193.986              0     36.2709              0  0  o    164.783              0
   0   6  11     19265.7  976.763      624.394              0      85.408   6.25694e-014  1  f     548.92  -9.91477e-015
   0   6  12     7235.98  367.416      382.042            180     48.5553            180  0  o    336.503            180
   0   6  13     53852.4  2730.47      1035.81            180     29.2728   5.85247e-014  0  o     1078.3            180
   0   6  14       15967  934.449      562.525            180     85.3507   4.62454e-014  0  o     658.73            180
   0   6  15     21533.8  1091.12       629.27              0     16.8315            180  0  o    682.173  -7.89814e-015
   0   6  16     4949.33  250.701      300.154            180     10.6209   1.98297e-013  0  o    330.138            180
   0   6  17     25012.1  1268.94      669.014            180     111.674            180  0  o    597.089            180
   0   6  18     13786.5  698.976      493.189            180     81.3064            180  0  o    444.718            180
   0   6  19     5749.45   337.05      315.804              0     22.4815            180  0  o    368.414  -8.26225e-015
   0   6  20     1907.14   138.16       189.51            180     82.7394            180  0  o    110.979            180
   0   6  21     1745.23  103.301      177.976            180     86.2704            180  0  o    96.2922           -180
   0   6  22     8363.13  424.482      390.711            180     9.44271    2.9033e-013  0  o    430.254            180
   0   6  23     1366.14  81.0713      93.8774              0     77.1132   1.61183e-014  0  o    18.2354  -7.41419e-014
   0   6  24     1255.84  91.2436      147.774            180     11.8126            180  0  o    149.722            180
   0   6  25     223.839  15.6764      54.0074            180      25.069   1.51164e-014  0  o    88.2158            180
   0   6  26     576.206  38.2694      109.415            180     20.4774   3.74919e-014  0  o    132.458            180
   0   6  27     773.556  62.1523       124.84              0     52.1423            180  0  o    183.074  -2.15269e-015
   0   6  28     577.508  49.1297      106.235            180     63.7495    1.1693e-014  0  o    180.156            180
   0   6  29       483.4  28.3864      95.8621            180     6.06557            180  0  o    96.6598            180
   0   6  30     4732.12  340.619      293.407              0     31.0292            180  0  o    354.919              0
   0   6  31     2596.68  155.052      214.563            180     40.8028   2.22666e-014  0  o    284.806            180
   0   6  32     195.895  31.7344      57.0706            180     12.0974            180  0  o    51.0353            180
   0   6  33     252.917   36.341      68.0023              0     23.3918           -180  0  o    97.8102   3.31392e-015
   0   6  34       561.3  68.1984      99.4993            180      25.374   2.75147e-014  1  f    135.307            180
   0   6  35        87.1  36.5872      1.85123              0     1.15101    5.3285e-013  0  o   0.764409  -8.75888e-013
   0   6  37       91.67  69.0868      29.7417            180     10.2922            180  0  o    22.4666            180
   0   6  38       800.4  112.221      108.384            180     3.18686   2.38635e-013  0  o    131.569            180
   0   6  39      -50.41  67.2688      13.8531            180     15.0501   6.45867e-015  0  o    35.4701            180
   0   6  40     21.5226  40.0028      13.3047              0     2.17136              0  0  o    14.0032              0
   0   6  41     146.918  44.1792      41.6161            180     5.29433            180  0  o    47.0338            180
   0   6  42    -30.4795  44.8301      9.29166              0     1.79348            180  0  o     12.475              0
   0   6  43     436.838  59.6455      82.5843              0    0.483198            180  0  o    93.4216  -3.60386e-015
   0   7   1     32762.2  1920.04      712.437            -90     119.755             90  0  o    955.998            -90
   0   7   2     41352.6  2093.81      794.478             90     39.2542            -90  0  o    965.358             90
   0   7   3       23014  1348.96      627.644             90     76.4107            -90  0  o    769.977             90
   0   7   4      3908.7  229.483      258.449             90     286.258            -90  0  o    597.033             90
   0   7   5     16797.1  1205.33      534.358            -90     32.4473            -90  0  o    550.333            -90
   0   7   6      501.72   30.497      17.0421            -90     2.03953             90  0  o     20.909            -90
   0   7   7     620.256  37.2878      88.6064            -90     24.2541             90  0  o    118.716            -90
   0   7   8     16859.9  987.368      559.197             90      41.282            -90  0  o    631.123             90
   0   7   9     12399.1  726.171      479.856             90     15.6027            -90  0  o    520.585             90
   0   7  10     19265.3  977.568      597.986             90     0.31374            -90  0  o      628.9             90
   0   7  11     6784.94  344.292       368.61            -90     142.584            -90  1  f     231.57            -90
   0   7  12     16139.2  945.472      566.601            -90     212.253             90  0  o    790.451            -90
   0   7  13     12440.5  630.782      496.374            -90      68.066             90  0  o     574.59            -90
   0   7  14     4097.19  294.997      283.525             90     141.042            -90  0  o    433.913             90
   0   7  15     640.699  34.3228      66.1115             90    0.498334            -90  0  o    70.6664             90
   0   7  17     7738.34  393.204      371.107            -90     27.2814            -90  0  o    369.825            -90
   0   7  18     2232.61   161.56      197.706             90     22.3638            -90  1  f    241.251             90
   0   7  19     27660.4   1404.1      729.124            -90     57.2999            -90  0  o    693.999            -90
   0   7  20     1632.55  96.6791      175.897             90     68.3063            -90  0  o    254.544             90
   0   7  21     16232.8  821.266      548.359             90     50.7871            -90  0  o    630.647             90
   0   7  22     692.633  42.2784      102.654             90     49.5308             90  0  o    57.2377             90
   0   7  23     12332.6  626.236      467.733            -90     13.2826             90  0  o    524.126            -90
   0   7  24     166.055  16.2139      17.3665             90     5.62763            -90  0  o    25.3559             90
   0   7  25     2149.93  155.498      213.803            -90     7.04094            -90  0  o    208.206            -90
   0   7  26     277.206  28.4069      75.0303            -90     17.2374             90  0  o    94.1571            -90
   0   7  27     711.089  39.0479      119.834             90      13.832             90  0  o    109.695             90
   0   7  28     666.888  49.8348      114.227            -90      59.776             90  0  o    184.433            -90
   0   7  29     155.597  12.4707       30.343             90     12.9029             90  0  o    18.7696             90
   0   7  30     243.688   24.295       66.741             90     12.9326             90  0  o    58.9876             90
   0   7  31       744.1  83.1537      114.543             90     5.99534             90  0  o    120.973             90
   0   7  33       1.907  56.9302      0.46671            -90    0.450324             90  0  o   0.980204            -90
   0   7  34       103.2  65.4243      35.0816             90     13.6935            -90  0  o    52.1652             90
   0   7  35     20.9717   28.633       13.021            -90     16.2352             90  0  o     31.884            -90
   0   7  36     245.815  38.8269       63.206            -90      2.4751            -90  0  o    67.3275            -90
   0   7  37     47.4445  34.0456      22.0847            -90     8.05163             90  0  o    34.7376            -90
   0   7  38     26.2567  34.8459      11.1001             90    0.644308             90  0  o    12.3014             90
   0   7  39     92.5948  38.1161      32.6818            -90     3.06871             90  1  f    44.2732            -90
   0   7  40     47.2179  37.8546       19.385            -90     6.46238            -90  0  o      16.21            -90
   0   7  41     193.229  44.9534      49.2497             90     1.46555            -90  0  o     65.484             90
   0   7  42     57.1359  43.2679      24.3696            -90    0.323228             90  0  o    27.7045            -90
   0   7  43     104.754  46.7712      34.9128            -90       1.669            -90  0  o    37.2681            -90
   0   8   0       11590  1177.51      453.594            180     197.703   1.61758e-013  0  o    696.926           -180
   0   8   1     34990.2   2503.4      781.473              0     139.334   5.16506e-015  0  o    693.492  -1.12074e-015
   0   8   2     5318.96  311.489      303.658            180     160.568            180  0  o    155.662            180
   0   8   3     46414.2  2719.77      889.931            180       59.16   9.46911e-014  0  o    1037.73            180
   0   8   4     2835.32  166.701      219.945            180     28.5944            180  0  o    209.855            180
   0   8   5     7524.46  381.101      357.931            180     82.8433   7.68189e-014  0  o    484.098           -180
   0   8   6     7694.03  389.032      376.512              0      7.8825              0  0  o    389.191              0
   0   8   7     177.492   13.207      6.42026              0     13.7814           -180  0  o    21.3269   1.00081e-013
   0   8   8     2995.47  152.436      234.954            180     45.9577            180  0  o    199.498            180
   0   8   9      171.19  11.4436      32.7575              0     88.9185            180  0  o    128.457  -3.07239e-015
   0   8  10     24738.4  1255.44      700.443              0      29.029            180  0  o    741.551              0
   0   8  11     5139.34  301.067       319.07            180     57.0485   1.68177e-014  0  o    382.855            180
   0   8  12     313.082  26.8811      19.7795            180     16.1813   8.57698e-015  0  o    36.6816            180
   0   8  13     10175.8  731.107      446.049              0      4.7677    4.6225e-014  0  o    451.435  -4.99425e-016
   0   8  14     373.359  30.0158      62.2759            180     58.8054    7.4308e-015  0  o    128.438            180
   0   8  15     5414.12  274.315      312.942            180     49.0526            180  1  f    284.486            180
   0   8  16     981.713  72.3435      37.7422            180     23.5502            180  0  o    15.2281            180
   0   8  17     8422.21      427      385.645              0     38.0537   6.89375e-014  0  o    375.312  -7.54716e-015
   0   8  18     874.271  53.9733      85.5791            180     42.3346            180  1  f    47.5729            180
   0   8  19     10908.9  553.105       457.14            180     58.1608            180  0  o     413.45            180
   0   8  20     4999.91  253.881      306.955              0     17.1423            180  0  o    338.773              0
   0   8  21      9726.8   699.07      422.798            180     2.18239            180  0  o    443.824            180
   0   8  22     5924.95   346.65      327.375            180     84.6718   2.71294e-014  0  o    444.908            180
   0   8  23     10121.6  593.622      422.666              0     10.8204            180  0  o    473.188  -1.43197e-015
   0   8  24     260.424  17.5818      53.9362              0     6.35792            180  0  o    66.5853              0
   0   8  25     9963.57  504.483      459.522            180      50.542            180  0  o    412.316            180
   0   8  26     2304.08  118.311      218.519              0     30.7486              0  0  o    191.779              0
   0   8  28     6157.22  442.213      345.354            180     4.28039   5.66129e-013  0  o    370.691            180
   0   8  29     3512.54  255.658      257.356              0     18.3614            180  0  o    296.732              0
   0   8  30     1071.87  83.8589      140.236              0     5.50916              0  0  o    147.653              0
   0   8  31     6968.56   503.46      349.373            180     17.6611            180  0  o    369.484            180
   0   8  32     900.489  74.0089      131.597              0     35.8886              0  0  o     100.43              0
   0   8  33     150.517  31.1295      51.8212              0     10.5271              0  0  o    44.0931              0
   0   8  34     209.489  34.2244      60.7209            180     12.1971   3.49312e-014  0  o    77.8876            180
   0   8  35     932.528  78.6483      126.656              0     23.4691   2.61025e-014  0  o    112.288  -5.93681e-015
   0   8  36     6.70009  33.2586      5.99657            180     4.15532   1.01259e-014  0  o    11.2355            180
   0   8  37     43.0598  33.6007      17.0213            180     4.39654           -180  0  o    14.5246            180
   0   8  38      96.918  34.4554       35.516            180     7.05172            180  0  o    34.0481            180
   0   8  39     278.393  44.2122      63.1519            180     0.67055            180  0  o    76.3095            180
   0   8  40     903.403  79.8996      112.029              0     4.99461              0  0  o     133.93              0
   0   8  41     98.3626  41.0718      31.9337            180     4.42292            180  0  o     35.428            180
   0   8  42     105.277  44.5781      36.6684            180     14.5831            180  0  o    24.7091            180
   0   8  43     233.027  48.6753      59.7116              0     2.67222            180  0  o    69.7274              0
   0   9   1     4146.23  297.878      269.754            -90     43.9069             90  0  o     338.96            -90
   0   9   2     13905.4  812.368      490.783             90     138.689             90  0  o    383.027             90
   0   9   3     2996.89  215.555      235.931            -90     31.2002             90  0  o    280.642            -90
   0   9   4     4678.09  274.313      293.946            -90      158.76             90  0  o    477.252            -90
   0   9   5     2438.39  143.545      208.363            -90     92.4011            -90  0  o    122.513            -90
   0   9   6     3908.56  198.316      267.898            -90     31.4338            -90  0  o     250.13            -90
   0   9   7     32439.2   1646.1       769.96             90     84.3322             90  0  o    725.751             90
   0   9   8     45929.2  2330.61      914.948             90     84.8474             90  0  o    879.135             90
   0   9   9     72.1039  9.19116      4.55806            -90     31.0707             90  0  o    36.3325            -90
   0   9  10     8839.53  448.221      417.367            -90     102.844            -90  0  o    321.057            -90
   0   9  11     1548.45  112.139      174.127             90     64.1159            -90  0  o    243.562             90
   0   9  12     3921.42  199.611       277.04             90     40.0691             90  0  o    242.786             90
   0   9  13     9788.11  496.791      422.335            -90     21.7341             90  0  o    471.342            -90
   0   9  14     72.9006  10.2824      3.26284            -90     21.9822             90  0  o     26.893            -90
   0   9  15     4888.64  248.529      296.157             90     55.2509            -90  0  o    376.003             90
   0   9  16     173.762  22.2996      42.9486            -90     76.5858             90  0  o    128.759            -90
   0   9  17      146.33  14.1328      2.79203            -90     4.08258             90  0  o    7.44975            -90
   0   9  18     5753.36  414.178      333.162            -90     149.522            -90  0  o    189.441            -90
   0   9  19     5205.31  264.966       314.97            -90    0.311094            -90  0  o    327.071            -90
   0   9  20     2006.87  146.033      165.776             90     121.499             90  0  o    46.4099             90
   0   9  21       17311  1014.13      562.736             90     3.19136             90  0  o    599.527             90
   0   9  22     6149.66  312.369      332.971            -90     17.5993            -90  0  o    341.258            -90
   0   9  23     520.759  40.7863      92.2765            -90     15.0021            -90  0  o    84.5081            -90
   0   9  24     6324.29  371.314      329.948             90     46.5559            -90  0  o    416.434             90
   0   9  25     5887.68  423.222      352.225            -90      65.516            -90  0  o    289.411            -90
   0   9  26     3688.88  217.052      275.903            -90     13.8264            -90  0  o    267.931            -90
   0   9  27     2243.32  133.716      212.361             90     21.3981            -90  0  o    244.479             90
   0   9  28     407.295  24.6751      88.4929            -90     41.7421            -90  0  o    49.5867            -90
   0   9  29     1329.86  100.944      158.662            -90     8.65954             90  0  o      180.1            -90
   0   9  30     641.723  43.6069      108.684             90     8.65939            -90  0  o    128.587             90
   0   9  31     3001.14  219.942      230.506             90     59.3354             90  0  o    190.591             90
   0   9  32     294.713  37.0653      74.7793            -90     44.9852            -90  0  o    31.2448            -90
   0   9  33     69.2133  28.9451      31.4466             90     15.6088            -90  0  o    50.2024             90
   0   9  34      1069.1  86.1029       138.37             90     9.68248            -90  0  o    157.972             90
   0   9  35     457.403  49.5679      88.6953            -90      22.652            -90  0  o    71.6123            -90
   0   9  36     123.899    33.19      43.8354            -90     7.85925             90  0  o    57.1262            -90
   0   9  37     30.8109  31.5015      17.6921             90     10.0541            -90  0  o     31.867             90
   0   9  38     58.6319  33.7192      23.1206             90     10.6908             90  0  o    14.8399             90
   0   9  39     79.6001  36.2352      29.6827             90    0.936928            -90  0  o    37.4265             90
   0   9  40     309.648  46.8296      65.2989            -90     1.88416            -90  0  o    79.1693            -90
   0   9  41      199.09  44.3639      57.9913             90     6.44688             90  0  o    57.4726             90
   0   9  42     10.7651  41.4296      15.0903            -90    0.736885             90  0  o    17.6612            -90
   0   9  43     162.051  48.5573      47.8869            -90     1.08774            -90  0  o    52.1631            -90
   0   9  44       89.58   94.253      26.3201            -90     16.6663            -90  0  o    10.8964            -90
   0  10   0     165.137  16.8972      22.3719              0     137.719           -180  0  o    165.256   9.42008e-014
   0  10   1     55.8393  9.79563       1.0665            180     9.77944  -2.77137e-014  0  o    11.2741            180
   0  10   2     5977.25  302.671      335.078            180      13.975    1.6824e-013  0  o    365.016            180
   0  10   3     1780.58  128.923      181.797            180     74.7807   2.93636e-014  0  o    269.612           -180
   0  10   4     45.0218  9.05691      4.86484              0     57.6166            180  0  o    65.8954              0
   0  10   5     648.223  39.6287      107.004              0     109.417            180  0  o    228.842  -2.12598e-015
   0  10   6       12082   706.51       469.85            180     91.8947   3.58759e-014  0  o    595.059            180
   0  10   7     29105.9  2087.69      754.465            180     74.7597            180  0  o    693.741            180
   0  10   8     3538.58   208.14      263.793              0     159.556            180  0  o    432.557              0
   0  10   9     19248.9  1127.24      613.797              0     22.3335            180  0  o    650.689  -6.25505e-016
   0  10  10        8423  493.974      405.825              0     35.0336              0  0  o    379.792              0
   0  10  11     9696.33  569.092      434.602              0     53.3975  -2.39239e-014  0  o    391.146   3.35116e-015
   0  10  12     28029.3  1421.97      736.753              0     11.4074            180  0  o    769.436              0
   0  10  13     173.488  15.8259      2.53883              0     5.62291            180  0  o    8.69637  -2.13177e-014
   0  10  14     2046.71  121.332      189.065            180     59.7489            180  0  o    138.283            180
   0  10  15     1717.16  125.606      174.701              0     127.921            180  0  o    325.487  -2.87047e-016
   0  10  16     8836.87  635.539      393.852              0     57.7255            180  0  o    488.163              0
   0  10  17     1663.19  99.6463      170.197              0     71.6876            180  0  o    263.009              0
   0  10  18     386.392  25.3344      76.0216            180     34.7509   1.53499e-014  0  o    114.634            180
   0  10  19     6473.29  328.967      350.134              0     8.60876            180  0  o    373.987  -3.52294e-015
   0  10  20     329.512  25.1079       62.824              0     31.4308            180  0  o    99.0601              0
   0  10  21     10060.5  588.832      428.517            180     12.1519   1.96254e-013  0  o    473.299            180
   0  10  22     1733.91  126.668      176.303            180     109.249   1.13234e-014  0  o    309.654            180
   0  10  23     7242.89  425.559      356.411              0     65.4412            180  0  o    462.207              0
   0  10  24     1391.06  84.3074       173.56            180     43.0777            180  0  o    130.346            180
   0  10  25     3600.87  212.719      275.761            180     29.8675   6.47839e-014  0  o    308.919            180
   0  10  26      3007.5  178.375      248.884              0     11.3528            180  0  o    266.331              0
   0  10  27      859.02  46.3592      131.443              0     33.6326   1.79081e-014  0  o    102.377  -6.15782e-015
   0  10  28     1143.22  60.9293      149.521            180     12.3506   8.49469e-014  0  o    171.782            180
   0  10  29     20.4544  7.80974      8.78327              0     20.3635            180  0  o    31.4618              0
   0  10  30     54.5106  8.04451      14.6103            180    0.879214     1.166e-013  0  o    16.9741            180
   0  10  31       28.13   30.208      4.66452              0     8.10286            180  0  o    14.2129              0
   0  10  32     335.433  38.8754      80.2105              0     22.6761            180  0  o    107.847              0
   0  10  33     2681.49  198.522      222.535            180     29.5307   1.12308e-014  0  o    264.033            180
   0  10  34     669.945  61.2871      109.614            180     4.56154   1.68612e-013  0  o    121.716            180
   0  10  35     1482.99  116.099      159.869              0     33.5701   2.28282e-014  0  o    136.796  -6.06774e-015
   0  10  36     135.315   33.404      46.1896              0    0.787483            180  0  o    52.8411              0
   0  10  37     22.2733  29.6663      13.2937              0     3.97911            180  0  o    19.8079              0
   0  10  38     583.696  60.6145      94.3527            180     3.49496            180  0  o    108.288            180
   0  10  39     523.425  56.4229      87.4774            180     7.01968            180  0  o    98.1567            180
   0  10  40     527.849  58.3082      85.9056              0     15.6347            180  0  o    127.378              0
   0  10  41     202.517   44.495      58.5977              0     11.2746    1.2737e-014  0  o    52.6469  -3.03456e-015
   0  10  42    -17.7645  43.8714      4.37132            180    0.626542            180  0  o    4.16862            180
   0  10  43    -2.67958  46.1784      9.21488            180     2.89592            180  0  o    7.02507            180
   0  10  44     93.8319  48.8816      30.8003            180     15.7356   1.37342e-014  0  o    52.3818            180
   0  11   1     212.951  16.7926      6.62531             90     10.7496            -90  0  o    18.0859             90
   0  11   2     7976.01  404.675      386.714            -90     176.235             90  0  o    589.158            -90
   0  11   3     31485.8  1593.59      763.795             90     113.296            -90  0  o     922.12             90
   0  11   4     1019.76  53.0684      130.942            -90     9.38896             90  0  o    148.079            -90
   0  11   5     30581.2  1551.06      777.195            -90      129.86            -90  0  o    659.175            -90
   0  11   6     595.707  37.4064      91.1604            -90     32.6588             90  0  o    126.362            -90
   0  11   7     67595.7  3430.06      1148.31             90     2.28214             90  0  o    1171.63             90
   0  11   8     7374.56   432.43      379.898             90     9.35286            -90  0  o    398.559             90
   0  11   9      480.79  39.2227      69.2382            -90     31.4052             90  0  o    103.207            -90
   0  11  10     37722.3   2202.6      854.296             90     8.16115            -90  0  o    885.928             90
   0  11  11     10473.7  614.516      450.245             90     43.6912            -90  0  o    508.403             90
   0  11  12     31192.6  1823.63      748.987             90     62.0915            -90  0  o    864.534             90
   0  11  13       24930  2532.13      662.938             90     137.536             90  0  o    561.716             90
   0  11  14      65.503  13.4855      15.9463             90     81.9958            -90  1  f    106.473             90
   0  11  15     16023.9  937.608      531.471             90     48.2773            -90  0  o    625.654             90
   0  11  16     27777.8  1410.09       696.02            -90     109.152            -90  0  o    636.496            -90
   0  11  17     3530.04  254.643      261.143             90      18.005             90  0  o    250.748             90
   0  11  18      3113.4  225.676      243.659             90     4.68703            -90  0  o     257.77             90
   0  11  19     1039.13  79.7679      139.172            -90     8.70986             90  0  o    154.596            -90
   0  11  20      1007.6  63.6934      136.679             90     56.8175            -90  0  o    206.523             90
   0  11  21     363.345  25.2996       78.479            -90       16.52             90  0  o    102.274            -90
   0  11  22     14885.3  756.379      514.852            -90     60.7255            -90  0  o      493.5            -90
   0  11  23     3889.54  228.951      260.913             90     21.0293            -90  0  o    309.492             90
   0  11  24     2480.15  147.982      231.285             90     29.8354             90  0  o    201.568             90
   0  11  25     1597.48  96.8083      183.531            -90     3.73885             90  0  o    189.547            -90
   0  11  26     541.906  31.7512      105.247             90     30.4382             90  0  o    76.6472             90
   0  11  27     695.857  45.2879       117.79            -90     73.7345            -90  0  o     46.153            -90
   0  11  28     1356.44  71.3631      162.751            -90     56.4076             90  0  o    232.723            -90
   0  11  29     1549.32  81.1423      171.437             90     33.8208             90  0  o    148.604             90
   0  11  30     47.6818  9.36168      2.43822             90    0.337869            -90  0  o    3.04262             90
   0  11  32      154.18   28.766      53.8808            -90     12.5176             90  0  o    69.5783            -90
   0  11  34     552.611  55.4508      99.5492             90     17.6277             90  0  o    87.2665             90
   0  11  35     387.641  44.8168      81.7524            -90     2.47273            -90  0  o    85.7869            -90
   0  11  36     112.348  32.3656      41.4325             90     15.1901             90  0  o    29.4841             90
   0  11  37     48.6986  32.7032       13.745             90     6.28259             90  0  o    8.54601             90
   0  11  38    -19.3531  33.2235       5.8881            -90     4.59959             90  0  o    12.4804            -90
   0  11  39     59.8886  36.2651       23.992             90     8.17225             90  0  o    19.2664             90
   0  11  40     55.7157  38.0207      21.8065             90       9.433             90  0  o    15.4925             90
   0  11  41     113.245  42.8704      40.3579             90     4.78302             90  0  o    38.6579             90
   0  11  42      216.05  46.7684      59.2009            -90     8.15524            -90  0  o    55.3601            -90
   0  11  43      -8.305  51.3421       10.022            -90     3.34235            -90  0  o    7.32975            -90
   0  11  44       198.3  60.0377      50.7682             90     4.14042             90  0  o    52.9247             90
   0  12   0     11296.5  811.676      481.669            180     53.5105   5.41986e-013  0  o     534.16           -180
   0  12   1     5825.37  341.473       344.61            180     40.1868            180  0  o    305.444            180
   0  12   2     1101.81   57.125      60.3819            180     28.1239            180  0  o    32.5228            180
   0  12   3     8287.47  420.658      407.443              0     88.2275            180  0  o    501.863              0
   0  12   4       11661  592.229      481.475            180     35.6809   9.46829e-014  0  o    525.501            180
   0  12   5     2722.54  160.823      231.983            180     65.4783   2.14937e-014  0  o    303.162            180
   0  12   6     1890.16  97.0004      192.873            180     75.8253   1.78481e-014  0  o    274.524            180
   0  12   7       19113  970.754      611.498            180     150.793            180  0  o     471.68           -180
   0  12   8     7562.06  383.931      384.177              0     21.5101              0  0  o    372.012              0
   0  12   9     45881.2  2327.67      942.266            180     25.2318   1.95743e-013  0  o    994.281            180
   0  12  10     27198.8  1378.27      701.705              0     139.506              0  0  o    598.036              0
   0  12  11     2749.66   162.71      217.633            180     117.798           -180  0  o     106.44            180
   0  12  12     26495.3  1339.72      689.121            180     77.0485            180  0  o    654.296            180
   0  12  13     837.902  65.4109      121.792            180     45.3789   1.97891e-014  0  o    179.526           -180
   0  12  16        2839   292.16      234.231              0     47.3119              0  0  o    192.252              0
   0  12  17     29874.3  2143.23      753.073              0     1.83037            180  0  o    780.807  -3.42453e-015
   0  12  18       14442  847.224      522.692            180     16.6889            180  0  o    526.673            180
   0  12  19     3046.29  180.428      238.862              0     96.7025  -3.80455e-016  1  f    152.694     2.588e-016
   0  12  20      9930.9  582.856      427.352              0     25.4882              0  0  o    429.978              0
   0  12  21     3314.19  169.497      245.221            180     71.7809   2.39708e-014  0  o    342.054            180
   0  12  22     2180.36   130.72      197.014              0     31.0353              0  0  o    180.743              0
   0  12  23     19968.3  1013.45      659.783              0     51.1113   2.39302e-014  0  o    603.606  -2.00946e-015
   0  12  24     15794.1  801.811       580.91            180     26.3196            180  0  o     555.82            180
   0  12  25     2191.28  131.323      214.582            180     1.51725            180  0  o    215.957            180
   0  12  26     10181.9  597.779      455.051              0     40.9004              0  1  f    433.817              0
   0  12  27     1424.78  87.5789      168.798            180      28.697            180  0  o    146.909           -180
   0  12  28     270.931  24.2526      71.4893            180     19.4081            180  0  o    55.3441            180
   0  12  29     2713.26  139.884      226.607              0     15.4888            180  0  o    261.554              0
   0  12  30     81.2946  8.50862      19.7817              0     5.56226              0  0  o    15.5887              0
   0  12  31      201.74  14.2125       63.525              0     16.4658            180  0  o    82.4838              0
   0  12  32     629.681  58.5294      110.087            180     16.0114   4.82438e-014  0  o    132.114            180
   0  12  33      380.93  42.7393      84.0942            180     23.1922   2.54423e-014  0  o    112.276            180
   0  12  34     1514.14  120.114      164.713              0     6.21433              0  1  f    170.317              0
   0  12  35     53.5905  28.9927      24.3926              0    0.631336              0  0  o    25.6909              0
   0  12  36       736.2  68.0101      110.689            180     7.40834   1.04837e-013  0  o    132.553            180
   0  12  37     617.038  62.1181      99.2957            180      14.906   7.42625e-015  0  o    133.092            180
   0  12  38     393.051  49.6967      77.4687              0     7.44473              0  0  o    83.2138              0
   0  12  39      -60.97  37.6854      5.72041              0     7.71975           -180  1  f    16.5334   1.08056e-014
   0  12  40       45.89  39.5431      20.1722              0     1.51501              0  0  o    23.3198              0
   0  12  42       52.93  97.7179      25.5809              0     2.43896              0  0  o    25.0463              0
   0  12  43       97.38   91.655      28.6068            180     9.69219           -180  0  o    20.7096            180
   0  12  44     226.583  54.1365      56.6581            180     9.94766            180  0  o    52.8934            180
   0  13   1     91.3802  12.0372      5.72253             90     29.6417            -90  0  o    35.5546             90
   0  13   2     33692.9  1709.84      822.538            -90     30.0987             90  1  f    870.945            -90
   0  13   3     75895.3  3848.69      1226.57             90     33.5288            -90  0  o    1277.29             90
   0  13   4     9039.94  530.519      423.354            -90     78.6486            -90  0  o    350.613            -90
   0  13   5      795.54  42.4613      57.8674             90     14.1919             90  0  o    44.5571             90
   0  13   6     4404.44  259.004      293.964             90      3.4117            -90  0  o    304.169             90
   0  13   7     20043.8  1174.34      624.841             90     72.8277             90  0  o    565.935             90
   0  13   8     7852.47  398.793      390.835            -90     32.5728             90  0  o    435.027            -90
   0  13   9       54390  3186.44      989.161             90     166.379             90  0  o    875.154             90
   0  13  10     8548.48  434.276      392.997            -90     84.3503            -90  0  o    329.033            -90
   0  13  11      3545.4  256.086      252.222            -90     25.0536             90  0  o    296.325            -90
   0  13  12     759.153   58.836      116.318             90     105.836            -90  0  o    238.438             90
   0  13  13     2685.18  159.587      218.306            -90     86.2932            -90  0  o    142.151            -90
   0  13  14     14075.1  825.199      497.407             90     85.5817             90  0  o    445.116             90
   0  13  15      483.32  29.8578      91.8504             90     182.694            -90  0  o    298.018             90
   0  13  16     3695.07  188.983      267.496             90     105.586            -90  0  o    384.791             90
   0  13  17      4136.7  243.552      281.281            -90     120.437            -90  0  o    166.815            -90
   0  13  18     1528.39  115.009       167.51            -90     68.0098            -90  0  o    103.837            -90
   0  13  19     222.001  36.2068      7.67263             90    0.206169             90  0  o    7.94718             90
   0  13  20     5507.74  324.221      317.739             90     45.5288             90  0  o     291.94             90
   0  13  21     495.696  44.7023      94.3013            -90      48.716             90  0  o    154.659            -90
   0  13  22     1955.74   144.43      186.024             90     38.4002             90  0  o     161.08             90
   0  13  23     5212.93  306.782      337.397             90      15.824             90  0  o     319.48             90
   0  13  24     763.478  52.2834      126.707            -90     71.6376            -90  0  o    55.2817            -90
   0  13  25     6658.83  392.427      372.675            -90     37.3224             90  0  o    416.154            -90
   0  13  26     2050.74   123.26      204.811             90     12.7636             90  0  o     199.09             90
   0  13  27     781.224  52.1848      124.881             90     29.6932            -90  0  o    162.247             90
   0  13  28     512.246  38.3047      99.7641            -90     36.5813             90  0  o    145.372            -90
   0  13  29     1000.85  64.5856      137.579             90     2.09169             90  0  o    146.459             90
   0  13  30      46.628   15.412      25.6283             90     15.1179            -90  0  o    43.8225             90
   0  13  31     2900.33  171.088      240.149            -90     3.34273            -90  1  f    247.068            -90
   0  13  32     6.35692  25.7404      3.13971             90     5.22787            -90  0  o    8.61259             90
   0  13  33     1037.86   86.218      138.989             90     13.8791            -90  0  o    159.934             90
   0  13  34     142.128  31.3172      49.6341             90     3.05818            -90  0  o    55.9427             90
   0  13  35       386.6  52.2953      81.4035            -90     8.10866             90  0  o    98.5768            -90
   0  13  36       160.1  34.7262      50.7299            -90     8.98916            -90  0  o    46.8098            -90
   0  13  38       591.7  113.927      92.4306            -90     7.80717            -90  0  o    100.732            -90
   0  13  39   -0.209264  35.0605       7.3123            -90    0.154563            -90  0  o    8.75163            -90
   0  13  40     225.446   40.789      64.2533             90      11.785             90  0  o    56.8322             90
   0  13  41     145.281  39.9852      48.9038             90     5.08049            -90  0  o      58.45             90
   0  13  42     379.789  55.5988      79.9233            -90     6.64777            -90  1  f     80.078            -90
   0  13  43     65.9468  46.6891       25.395            -90     8.60549            -90  0  o    18.3453            -90
   0  13  44     274.949  52.8783      63.7396             90     2.07841             90  0  o    69.6702             90
   0  14   1     12985.2  659.628       512.28              0     6.03502            180  0  o    522.307  -9.86498e-015
   0  14   2     40302.9  2041.98        897.6            180     45.8754   1.37289e-013  0  o    954.344            180
   0  14   3      369.77  22.7094      3.40172            180     1.71031   1.39558e-014  0  o    5.18927            180
   0  14   4     190.865  18.5484      28.2384            180     60.9997   3.24822e-015  0  o    90.8805            180
   0  14   5     2076.46  106.758      186.432            180     99.8771            180  0  o    88.4068            180
   0  14   6     21105.1  1067.78      642.299            180     138.525            180  0  o    515.921            180
   0  14   7     82232.4  4157.99      1219.55            180     116.516   2.96399e-014  0  o    1416.94            180
   0  14   8     4925.33  289.711      299.091              0     83.1516            180  1  f    411.073              0
   0  14   9     1260.73  93.3059      145.991            180     9.34031           -180  0  o    145.606            180
   0  14  10     947.475  58.7981       96.336            180     23.9449            180  0  o    77.3251            180
   0  14  11     14497.7  850.356      508.774              0      22.916            180  0  o    570.288  -4.77914e-015
   0  14  12     8007.37  406.299      377.424            180     35.9891            180  0  o    367.313            180
   0  14  13     330.355  23.2827      71.7749            180     72.1686   1.17931e-014  0  o    155.376           -180
   0  14  14     10483.5  615.122      428.347              0     80.3773              0  0  o    377.047              0
   0  14  15     11943.8  606.859      481.656            180     16.2215   5.23259e-014  0  o    512.296            180
   0  14  16     1095.21  68.5071      144.615            180     2.31111   4.39061e-013  0  o    151.925            180
   0  14  17     20641.1  1048.31      625.574              0     14.2195            180  0  o    665.221  -3.94594e-015
   0  14  18     979.668  53.2248      134.254            180     58.8331            180  0  o    79.9225            180
   0  14  19      1592.9  83.5566      171.989            180      15.903  -4.13308e-014  0  o    200.463            180
   0  14  20     271.983  22.1739      28.9645            180     5.02826            180  0  o    25.7291            180
   0  14  21     884.714   57.983      126.109            180     42.1463  -8.39958e-015  0  o    182.336            180
   0  14  22     16994.8  996.587      611.505              0     19.5599              0  0  o    583.571              0
   0  14  24     4718.56  341.769      316.478            180     16.9683            180  0  o    301.148            180
   0  14  25     1413.22  86.4187      171.859              0     15.2552            180  0  o    191.984              0
   0  14  26     807.875  66.9804      128.251              0     32.7324              0  0  o    99.1439              0
   0  14  27        1091  70.8395      147.394            180     56.4531   7.02938e-015  0  o    214.187            180
   0  14  28     161.625   24.049      55.6049              0     30.9643            180  0  o     92.378              0
   0  14  29     286.005  38.5262      73.0733              0     10.0388            180  1  f    90.9478  -1.79209e-015
   0  14  30     792.025  44.7654      127.729            180      10.203            180  0  o    119.446            180
   0  14  31      210.03  16.0641      64.7527              0     8.56338              0  0  o    57.9624              0
   0  14  32     163.156  13.6733       56.169            180      9.4629            180  0  o    48.0755            180
   0  14  33       21.41  28.1808      14.2975            180     11.1016   9.03665e-015  0  o    26.5086            180
   0  14  34      -43.44  85.2055      18.8309              0     32.9023            180  0  o    54.9052              0
   0  14  35       29.39  84.6152      23.9076            180     33.3754   5.38572e-016  0  o    63.0498            180
   0  14  36     40.9986  31.1781      4.85873            180      2.6135            180  0  o    2.56349            180
   0  14  37     178.204  37.3786      52.5587              0     9.93575   2.94274e-014  0  o    49.5765  -6.85974e-015
   0  14  38     165.337  36.6063       49.478              0     8.79244              0  0  o    48.3781              0
   0  14  39     497.293  57.0982      85.5933            180     2.55794   9.73816e-015  0  o    107.646            180
   0  14  40     308.012  46.1909      75.5216            180    0.126368            180  0  o    79.8217            180
   0  14  41     66.8412  39.9825      28.0318              0      5.2762            180  0  o    35.1579  -1.79724e-014
   0  14  42     682.347  69.5915      107.853              0     7.28701              0  0  o    107.298              0
   0  14  43     33.2802  40.0328      18.8834            180     7.12532  -6.48561e-014  0  o    28.6757            180
   0  14  44      486.05  61.9066      86.1364            180     13.4776            180  0  o    85.9349            180
   0  15   1     23734.5  1203.16      690.329            -90     53.7715            -90  0  o    643.115            -90
   0  15   2       26308  1334.15      724.275            -90     31.7626            -90  0  o     701.96            -90
   0  15   3     48772.1  2476.08      981.607             90      21.984            -90  0  o    1020.53             90
   0  15   4     11301.1   661.35       456.86            -90      87.296            -90  0  o    389.382            -90
   0  15   5     1488.87  109.707      141.634            -90     62.5417            -90  0  o    83.5685            -90
   0  15   6     2615.45  189.991      217.736            -90     72.0836            -90  0  o    154.303            -90
   0  15   7     486.578  34.1115      57.8857             90     19.2233            -90  0  o    81.8953             90
   0  15   8     39971.8  2339.57      847.896            -90     13.2188            -90  0  o    888.677            -90
   0  15   9     2401.71  142.755      207.448             90     49.7867             90  0  o    168.281             90
   0  15  10     8987.74  456.846      401.354             90     11.3654             90  1  f    422.835             90
   0  15  11     622.043  41.3448      88.0578             90     14.6754             90  0  o    78.8686             90
   0  15  12      319.51  22.4732       11.047             90     1.44603            -90  1  f    13.6258             90
   0  15  13     7793.89  396.136      391.591            -90     35.9803            -90  0  o    363.751            -90
   0  15  14     6650.88  478.192      359.731             90     30.4426             90  1  f    342.085             90
   0  15  15     4571.76  269.907       297.32            -90     104.202            -90  0  o    199.184            -90
   0  15  16     557.275  33.4991      62.6867            -90     15.9329            -90  0  o    48.4604            -90
   0  15  17     578.196  40.7112      93.4734             90     38.5154             90  1  f    58.6949             90
   0  15  18     2476.97  147.662      215.307            -90     28.4662            -90  0  o    198.452            -90
   0  15  19     224.973  25.8433      60.5462            -90     46.3371             90  0  o    114.292            -90
   0  15  20       73.69  15.1763      8.85636             90     17.8859            -90  0  o    28.8073             90
   0  15  21     87.5397  15.6584      12.1342             90     5.72972            -90  0  o    17.4921             90
   0  15  22     883.306  57.1255       132.26            -90      97.488            -90  0  o    34.3458            -90
   0  15  23     2870.14  148.402      249.764             90     7.52288             90  0  o     241.52             90
   0  15  24     2430.73  146.151      227.393            -90      35.249            -90  0  o    195.323            -90
   0  15  26     2087.59  126.888      206.057             90     7.41005            -90  0  o    221.846             90
   0  15  27     2126.23   128.36      205.399            -90     43.7577            -90  0  o    170.459            -90
   0  15  28     142.284  28.2247      50.6019            -90     6.03395            -90  0  o    47.6006            -90
   0  15  29      406.94  30.3368      87.5947             90     2.84378            -90  0  o    96.0021             90
   0  15  30     107.745   13.066       43.453            -90     16.6706            -90  0  o    27.2338            -90
   0  15  31      1905.9  116.486      194.626            -90     13.9597            -90  0  o    183.161            -90
   0  15  32     564.637  42.7675      104.431             90     15.3215            -90  0  o     123.28             90
   0  15  33     40.8915  7.57458      22.0378            -90     6.94956            -90  0  o    15.7464            -90
   0  15  34     58.9171  29.6054      27.9123            -90     16.3614             90  0  o     46.977            -90
   0  15  35     151.142  35.2513      50.0345             90     5.66163             90  0  o    48.8193             90
   0  15  36     183.489  36.7154      54.5151             90     8.20073            -90  0  o    71.5627             90
   0  15  37    -9.58974  32.1375      6.76345             90     2.72859            -90  0  o    11.0641             90
   0  15  38     1577.04  126.228      155.315            -90     3.27866             90  0  o    188.401            -90
   0  15  39     20.1584  33.4784      15.5181            -90     17.2936             90  0  o    40.0236            -90
   0  15  40     139.389  39.0834      48.9536             90    0.774063             90  0  o    50.9433             90
   0  15  41      169.74  42.5793      53.3775             90    0.505163            -90  0  o     56.794             90
   0  15  42     178.644  43.7159      53.4079            -90     16.0698            -90  0  o    39.7745            -90
   0  15  43     99.3695  42.0936      34.5372            -90     7.46811            -90  0  o    29.7931            -90
   0  15  44     201.303  46.4623      53.7297             90     2.99785            -90  0  o    66.9672             90
   0  16   0       40570  4119.52      863.091              0       76.39  -1.97255e-013  0  o    821.103   1.91538e-014
   0  16   1     7631.64   448.32      378.049              0     6.82781            180  0  o    402.824  -1.32521e-014
   0  16   2     50726.4  2970.41      968.307            180     19.0442            180  0  o    996.361            180
   0  16   3     1775.48  130.636      175.468              0     58.4266              0  0  o    123.197              0
   0  16   4     18527.1  1086.83      583.508              0     13.3963              0  0  o    601.752              0
   0  16   5     1384.17  83.8954      158.309            180     26.2753  -2.82042e-014  0  o    195.348            180
   0  16   6     20116.1  1179.69      604.669              0     88.6819              0  0  o    547.488              0
   0  16   7     11258.8  571.733      451.863            180     52.1668   1.20548e-014  0  o    536.944            180
   0  16   8     517.435  30.7337      67.4126            180     9.69648            180  0  o    61.6407            180
   0  16   9     20212.4  1026.67      601.838              0     66.0092           -180  0  o     715.11    1.3007e-016
   0  16  10     15595.7   791.63      527.395              0     71.3771            180  0  o    642.897              0
   0  16  11     32502.3  1648.03      757.923            180     17.5914            180  0  o    797.226            180
   0  16  12     15595.3  791.883      554.302            180     3.98947   9.74912e-013  0  o    570.257            180
   0  16  13     7780.89  395.942      390.381              0     35.8365            180  0  o    436.906              0
   0  16  14     1692.18  102.304      181.356              0     112.201            180  1  f    305.637              0
   0  16  15     13681.2  693.473      512.774            180      31.118   7.50603e-014  0  o    562.237            180
   0  16  16     403.872  27.3379      82.7387              0     1.88155              0  0  o    85.0844              0
   0  16  17     11673.4  592.694      468.767              0     26.0688            180  0  o     523.57  -5.02417e-015
   0  16  18     1221.74  76.3423      150.786            180     46.6769            180  0  o    110.824            180
   0  16  19     369.042  31.9757      74.5935              0     3.42262   1.01864e-013  0  o    76.2679  -4.89867e-015
   0  16  20     592.196  35.9068      116.241            180     3.56348   2.28885e-013  0  o    116.614            180
   0  16  21     279.118  23.2134      74.7329            180     12.6185            180  0  o    60.9416            180
   0  16  22     6386.18  325.605      375.006              0     85.0118              0  0  o    286.968              0
   0  16  23     1227.41   67.268        163.1              0     36.2361   3.35968e-014  0  o    126.705  -9.59621e-015
   0  16  24     2168.33   131.91      214.411            180     5.41638   2.77761e-013  0  o    223.818            180
   0  16  25     1130.03  63.0622      153.292              0     7.54374            180  0  o    165.493              0
   0  16  26     1366.11  105.369      166.284            180     90.4996            180  0  o    79.0609            180
   0  16  28     698.558  67.7004      115.911              0     27.9479              0  0  o    94.0355              0
   0  16  29       6.586  67.1129       10.991              0     8.30756            180  0  o     19.365              0
   0  16  30     279.828   23.275      75.7326            180     15.3223            180  0  o    61.4637            180
   0  16  31     2323.34  120.864      214.978            180     14.6728            180  0  o    203.151            180
   0  16  32     21.8838  9.35477      9.61815            180     2.34684   2.87569e-014  0  o    12.2921            180
   0  16  33      631.72  37.2716      108.821              0     2.97809            180  0  o     116.68  -2.73848e-015
   0  16  34     18.6733  7.30492      1.20928              0   0.0390981              0  0  o    1.26534              0
   0  16  35     975.355  84.8842       129.87            180     9.74411            180  0  o    132.122            180
   0  16  36     37.1443  30.6187       18.058            180     3.33364            180  0  o    16.7932            180
   0  16  37     138.834  34.6211      45.9067              0     15.5329            180  0  o    71.5682  -1.18331e-014
   0  16  38      237.16  40.9636      59.9328            180     44.1452            180  1  f    19.0891            180
   0  16  39     163.792   38.924      55.2128            180     1.49928  -1.45133e-013  0  o    58.7125            180
   0  16  40     94.2448  36.5759      37.8477            180     2.36078   1.12491e-013  0  o    42.4665            180
   0  16  41     178.247  42.6673      54.9191              0     3.31634   1.80057e-013  0  o    54.3206  -1.15717e-014
   0  16  42      251.17  45.5912      64.8299              0     5.30102            180  0  o    74.5995              0
   0  16  43     61.1987  38.8995      24.8138            180     14.2862  -8.57178e-015  0  o    42.9665            180
   0  16  44    -45.5704  41.5602      3.18076            180     1.44326   1.54639e-014  0  o    5.44928            180
   0  17   1     6888.79  405.157      358.067            -90     93.0183            -90  0  o    278.267            -90
   0  17   2     798.774   60.333      119.615            -90     83.7282             90  0  o    213.999            -90
   0  17   3     59025.1  4235.75      1033.86             90     94.4657             90  1  f    1002.63             90
   0  17   4     1314.07  79.3613      150.818            -90     61.3852            -90  0  o    94.7287            -90
   0  17   5     264.099  20.9804      10.5252             90     3.89712            -90  0  o    15.3142             90
   0  17   6     1523.34  79.5844      162.578             90     75.6498             90  0  o    92.5327             90
   0  17   7     13142.1  667.669       487.23             90     59.0842             90  0  o    456.887             90
   0  17   8     410.255  26.2058      74.5553             90     24.8547            -90  0  o    106.353             90
   0  17   9     1196.47  74.0724      145.729             90      9.8682             90  0  o    145.733             90
   0  17  10     9971.28  506.753      445.386             90      79.447             90  0  o    372.172             90
   0  17  11     816.643  45.6071      103.419             90     40.0083             90  0  o    64.6859             90
   0  17  12     6188.66  363.796      348.547            -90     61.9218             90  0  o    420.102            -90
   0  17  13     1018.64  64.6833      138.912            -90     17.0086            -90  0  o    125.219            -90
   0  17  14     5997.98  305.917      340.668             90     1.20234             90  0  o    350.102             90
   0  17  15     12353.6  725.214      485.842            -90     84.5707            -90  0  o    421.073            -90
   0  17  16     3120.13  159.974      243.482            -90     53.0433            -90  0  o    200.828            -90
   0  17  17     6187.06  314.601      340.772             90     1.38214             90  0  o    359.871             90
   0  17  18     363.771  25.6796      71.2584            -90     8.16773            -90  0  o    67.3028            -90
   0  17  19     547.971  40.9327        111.3            -90     5.43997             90  0  o    111.739            -90
   0  17  20     141.289  24.3029      49.3167             90     19.0077            -90  0  o    66.6386             90
   0  17  21     619.935  37.6335      117.582            -90     34.5342            -90  0  o    81.6359            -90
   0  17  22     527.228  34.4275      86.5803             90     58.7501             90  0  o    27.5899             90
   0  17  23     819.338  53.5687      132.963            -90     47.5621            -90  0  o    86.2414            -90
   0  17  24     37.1617  19.4062      13.5221            -90     30.6086             90  0  o    45.0024            -90
   0  17  25     615.758  57.3296      112.702             90    0.490713             90  0  o    115.625             90
   0  17  26     2548.71  190.856      226.491             90     35.9665            -90  0  o    274.156             90
   0  17  27     312.879  22.9379      78.6863            -90     1.13837             90  0  o    84.3665            -90
   0  17  28     2217.17  134.633      218.709            -90     30.5328            -90  0  o    186.528            -90
   0  17  29     1199.31  65.6458      158.995            -90     23.7332            -90  0  o    135.836            -90
   0  17  30     19.4312  23.0497      1.95007             90     1.74386            -90  0  o    3.69483             90
   0  17  31     89.8004  12.9757       41.997            -90      7.5904             90  0  o    50.3152            -90
   0  17  32     63.6897  11.2969       34.698            -90     19.0587             90  0  o    55.2423            -90
   0  17  33     197.476  16.6721      60.7701            -90     6.03857             90  0  o    69.7342            -90
   0  17  34      123.63  13.0059      47.2311             90     4.87117             90  0  o    45.8022             90
   0  17  35     244.202  18.2911      65.3983             90     3.66799            -90  0  o    77.3786             90
   0  17  36     10.6688  29.0882      7.30966             90     0.12289             90  0  o    8.21729             90
   0  17  37      728.05  71.2402      107.984            -90     1.13992            -90  0  o     124.39            -90
   0  17  38     1049.28  92.6391      127.056            -90     1.04889             90  0  o    153.001            -90
   0  17  39     35.4546  34.9972      19.8847             90      5.8485             90  0  o    14.5188             90
   0  17  40     416.935  55.1213      88.2084             90     1.35206            -90  0  o    92.2675             90
   0  17  41     20.3205  37.0012      17.2804             90     14.0016            -90  0  o    32.5427             90
   0  17  42     183.267  41.8773       54.518            -90     2.37015             90  0  o    61.0951            -90
   0  17  43    -8.94014  39.9301        4.709             90    0.113404             90  0  o    5.28926             90
   0  17  44     82.3581  41.4404      28.2337             90     7.48492            -90  0  o    45.4835             90
   0  18   1     726.023  45.9242      8.17423              0     4.13134  -1.68211e-013  0  o    4.26496    1.7189e-013
   0  18   2     1162.74  88.8344      146.248            180     87.5246   1.17245e-014  0  o    247.107            180
   0  18   3     492.493  39.4868      51.4631            180     9.43525            180  0  o      44.52            180
   0  18   4     3651.45  215.465      258.239              0     97.9132            180  0  o    378.109              0
   0  18   5     2883.74   210.04      228.761            180     89.7325            180  0  o    147.937            180
   0  18   7     23895.9  1399.99      654.373            180     53.0309   3.55125e-014  0  o    756.317            180
   0  18   8      845.37  67.8212      114.841              0     38.0562              0  0  o    77.8141              0
   0  18   9     17503.7   888.29      590.172              0      55.595            180  0  o    656.154  -1.86927e-015
   0  18  10      962.81  52.7198      6.45947              0     4.05431              0  0  o    2.45076              0
   0  18  11       27374  1389.44      732.427            180     74.0033    6.9117e-014  0  o    824.236            180
   0  18  12     6965.76  354.796      369.166              0      40.769              0  0  o    336.771              0
   0  18  13     1168.66  73.0571      150.691              0     78.1385           -180  0  o    238.575   1.20193e-015
   0  18  14     1019.26  55.4727      140.198            180     3.43773            180  0  o    143.165            180
   0  18  15     486.803  35.0874      53.9673            180     27.5038            180  0  o    27.8276            180
   0  18  16     798.289  53.2612      122.836              0     42.3629            180  0  o    174.577              0
   0  18  17     246.887  27.3949      54.2115            180      9.8783   -2.4234e-014  0  o    68.0996            180
   0  18  18     4582.07  234.524      326.384            180     72.5099   3.15838e-014  0  o    380.071            180
   0  18  19     2312.59   119.78      230.451              0      22.375   1.36522e-014  0  o     201.89  -1.46806e-015
   0  18  20     204.405  22.6709      28.0812            180       10.03            180  0  o    17.6402            180
   0  18  21     3754.71  272.429      288.404              0     49.4773    4.9239e-014  0  o    235.306  -1.01965e-014
   0  18  22     520.447  40.9769      106.678              0     3.63315              0  0  o    103.299              0
   0  18  23     123.153  40.9349        47.41            180     32.1734   1.03397e-014  0  o    80.5016            180
   0  18  24     2277.24  138.597      218.951            180     6.24337   2.46071e-013  0  o        230            180
   0  18  25     446.466  32.5355      96.0109              0     18.7375            180  0  o    118.713  -1.30193e-015
   0  18  26     1106.36  61.0028      149.591            180     33.0144            180  0  o     121.93            180
   0  18  27     46.3652  11.4407      23.3172              0      3.4561            180  1  f    28.1057  -3.40024e-014
   0  18  28     115.178  13.9306      25.0974            180     16.0658            180  0  o    8.96141            180
   0  18  29     166.038  17.2622      2.22759              0     1.87301              0  0  o   0.350139              0
   0  18  30     42.9746  10.8228      28.1075            180     12.1671   1.62095e-014  0  o    40.3121            180
   0  18  31     598.565  38.0804      109.125            180     9.65754   7.92849e-014  0  o    120.315            180
   0  18  32     1525.95  122.063      170.666              0     17.6954              0  0  o    157.255              0
   0  18  33     24.8299  10.0839      18.2193              0     6.09476           -180  1  f    26.1736   2.46386e-014
   0  18  34     1407.55  76.9028      159.433            180     7.92398            180  0  o    166.916            180
   0  18  35     22.8987  9.14346      17.8388            180     9.02588   1.38678e-014  0  o    30.0942            180
   0  18  36     1552.11  84.4978      161.604              0     12.5998              0  0  o    170.323              0
   0  18  37     76.0702  33.4926      30.6732              0     10.2509              0  0  o    23.9301              0
   0  18  38     1598.19  131.998       179.75            180     1.76614            180  0  o    180.489            180
   0  18  39     133.893  37.4625      49.1261            180     10.4678   3.29299e-014  0  o    61.5971            180
   0  18  40      628.75  68.4575      108.503              0     3.04015            180  0  o    114.812              0
   0  18  41       301.5  53.1104      72.5624              0    0.991936   6.06716e-013  0  o    74.3775  -8.40883e-015
   0  18  42       241.6   51.937      62.4579            180     5.16111            180  0  o    61.4614            180
   0  18  43      -3.213  91.3991      18.7339            180        7.34  -2.05037e-014  0  o      29.97            180
   0  18  44       2.587  78.3821      9.95238              0     3.25409              0  0  o    8.51712              0
   0  19   1     9065.46  461.085      408.007             90     23.0437             90  0  o    407.562             90
   0  19   2     239.164  19.4467      35.6007            -90     24.1729             90  0  o     63.384            -90
   0  19   3      7714.8  392.139      375.154             90     44.3429             90  0  o    351.422             90
   0  19   4     3387.65  199.645      248.101            -90     28.3099             90  0  o    294.203            -90
   0  19   5     1863.25  136.568      180.948             90     118.261             90  0  o    63.2149             90
   0  19   6     3570.01  182.669      268.339             90     85.7534             90  0  o    184.527             90
   0  19   7     8926.05  641.784      422.272             90     12.3798            -90  0  o    440.287             90
   0  19   8     6229.64  366.713      352.465            -90     86.4775            -90  0  o    270.094            -90
   0  19   9     469.337  34.7863      78.0113             90     4.82283            -90  0  o    84.3334             90
   0  19  10       29753  1743.85       762.58             90     20.0525             90  0  o    758.102             90
   0  19  11      1799.7  132.734      187.603             90     43.9477             90  0  o    147.119             90
   0  19  12     14214.5  833.352      525.225            -90     30.6947             90  0  o     578.63            -90
   0  19  13       16342  958.413      560.696             90     8.75845            -90  0  o    594.914             90
   0  19  14     521.905  32.3467      66.9178             90     34.2143             90  0  o    34.3054             90
   0  19  15     12289.9  884.051      481.054            -90     91.6385             90  0  o    603.454            -90
   0  19  16     229.189   21.581      9.89307            -90    0.678164            -90  0  o    9.75815            -90
   0  19  17     269.676  32.8198       76.743             90     1.14535             90  0  o     72.582             90
   0  19  18     781.832  62.9574      134.418            -90     21.8874            -90  0  o    108.689            -90
   0  19  19     746.541  52.1436      120.313            -90      85.994            -90  0  o    33.3643            -90
   0  19  20      5488.3  324.455          351             90     42.1369            -90  0  o    384.925             90
   0  19  21     4810.43  246.229      326.425            -90     31.0615            -90  0  o    294.165            -90
   0  19  22     383.799  36.5755      90.6774             90     37.4593             90  0  o    53.4434             90
   0  19  23     1239.99  100.418      162.695            -90     66.9355            -90  0  o    97.0254            -90
   0  19  24     413.228  28.4816      93.2083             90      17.643            -90  0  o    113.683             90
   0  19  25     736.888  43.7415       123.25            -90     40.7765            -90  0  o    85.4448            -90
   0  19  26     639.262  39.9726      113.542             90     11.6163             90  0  o    106.746             90
   0  19  27     847.521  50.7703      136.796             90     68.4799             90  0  o    67.0393             90
   0  19  28      92.614  25.1981      42.3641            -90     1.89353             90  0  o    43.9589            -90
   0  19  29     2421.46  127.524      225.159            -90     20.2597            -90  0  o    202.513            -90
   0  19  30     54.3581   11.887      23.5669            -90     8.64143            -90  0  o    14.9503            -90
   0  19  31     58.8192  12.6656      33.5663             90     22.9479            -90  0  o    57.2769             90
   0  19  32     1367.35  75.3209      162.172            -90     8.26614            -90  0  o    161.329            -90
   0  19  33     162.651  27.6869      54.4638             90     6.24172             90  0  o    51.3261             90
   0  19  34      1044.1  77.9579      136.872             90     28.4485             90  0  o    119.463             90
   0  19  35     173.217  26.5856      54.5083             90     17.6083            -90  0  o    81.0182             90
   0  19  36     643.985  39.4438      104.307            -90     1.32549            -90  0  o    117.693            -90
   0  19  37     1642.39  132.972       161.56            -90     10.8092             90  0  o    201.908            -90
   0  19  38       44.21  37.0826      11.4883             90     7.46742             90  0  o    4.07551             90
   0  19  39       526.7   73.912       100.59             90     1.79343             90  0  o    99.6476             90
   0  19  40       152.3  110.902      36.8704             90     2.31776             90  0  o    35.1606             90
   0  19  41     103.436  41.9325      37.5306            -90     5.24835             90  0  o    44.9018            -90
   0  19  42     128.585  40.8118      43.2537            -90     9.07017             90  0  o    58.8083            -90
   0  19  43      74.204  39.4903      27.2778             90     13.5712            -90  0  o     50.754             90
   0  19  44       309.7  62.4822      64.8017             90    0.948723             90  0  o    92.8495             90
   0  20   0       16095  1155.03       571.39            180     106.847            180  0  o    466.343           -180
   0  20   1     611.275  47.8952      103.406              0     3.83667            180  0  o    107.759              0
   0  20   2     467.075  38.0223      38.3866              0     7.17312              0  0  o    31.4021              0
   0  20   3     3990.74  235.603      284.434              0     35.3485            180  0  o    322.184  -7.91303e-015
   0  20   4     3101.72  159.275      250.479              0     51.6228            180  0  o    304.876              0
   0  20   5     1427.01  75.1354      169.591            180      44.691   1.25168e-015  0  o    216.647            180
   0  20   6       11736  595.206       484.83            180     5.60563            180  0  o    485.485            180
   0  20   7     169.172  21.3993      53.8433            180     152.004   2.48548e-015  1  f    211.425            180
   0  20   8      736.07  41.9122      113.649              0     11.6622              0  0  o    103.788              0
   0  20   9     554.532  38.8447      100.317              0      29.986            180  0  o    132.943  -8.07648e-016
   0  20  10     16466.9  966.488      567.523            180     64.9246   6.13349e-014  0  o    655.429            180
   0  20  11     10240.6  520.166      447.041            180     134.565   2.33104e-014  0  o    604.584            180
   0  20  12     7206.03  424.085      373.584              0     56.5722              0  1  f    334.499              0
   0  20  13     1416.01   87.074      164.527              0     87.8483              0  0  o    80.2728              0
   0  20  14     5308.41  382.905      317.778            180     110.037   2.02636e-014  0  o    449.699            180
   0  20  15      6838.2  493.008      358.749              0     45.7277            180  1  f    432.062  -3.06247e-015
   0  20  16     6299.12  454.911      384.329              0     43.2573            180  0  o    409.137              0
   0  20  17     8095.43  583.872      432.788            180     46.1073   3.93721e-014  0  o    460.728            180
   0  20  18      3549.3  182.236      286.104            180     5.72694   3.50538e-013  0  o    282.434            180
   0  20  19     580.642  43.7688      114.869              0     9.74775              0  0  o    102.397              0
   0  20  20     223.095  26.7142      69.2401              0     9.77629              0  0  o    58.8807              0
   0  20  21     259.052  28.0366      39.2541            180     25.8849            180  0  o    13.3393            180
   0  20  22     20.3652  11.1464      2.72909            180     11.9809   1.59832e-015  0  o    14.7981            180
   0  20  24     157.222  16.2645      6.35996              0      4.2108              0  0  o    2.20749              0
   0  20  25     602.688  36.3821      111.307              0     3.07065   3.87989e-013  0  o    112.298  -1.10072e-014
   0  20  26     752.602  45.0724      130.241            180     23.6206            180  0  o    103.574            180
   0  20  27     31.0329  11.4062       20.642            180     22.3797    6.4719e-015  1  f    42.7608            180
   0  20  28     98.8729  14.6443      42.5294              0     22.1422              0  0  o     19.916              0
   0  20  29     46.1099  11.8803      23.2607              0     4.62536              0  0  o    18.4354              0
   0  20  30     697.779  43.6019      119.299            180     15.9541            180  0  o    103.363            180
   0  20  31     69.4204  12.5205      20.9321              0     13.9963   2.73139e-014  0  o    7.03384  -5.51195e-014
   0  20  32     127.646  15.6886      49.3743            180     19.7754            180  0  o    31.0417            180
   0  20  33     340.022  26.9851      79.6243            180    0.452527           -180  1  f    86.8869            180
   0  20  34     556.977  36.2607       100.35            180     14.8198            180  0  o    94.2576            180
   0  20  35        1013  111.447      131.131              0     10.8093            180  0  o    159.468  -8.19168e-015
   0  20  36     360.255  27.5941      77.9915              0     1.14046              0  0  o    88.4284              0
   0  20  37     1165.36  77.7002      157.987            180     9.48184           -180  0  o    147.749            180
   0  20  38      1580.2  132.059      178.624            180     4.67222            180  0  o    176.244            180
   0  20  39     750.486  74.0163      121.168              0     6.00085   1.99052e-013  0  o    116.097  -1.03717e-014
   0  20  40     866.003  83.6141      127.274              0     16.6451            180  0  o    146.353              0
   0  20  41     33.0519  38.4447      19.5046            180      5.5043   2.48639e-014  0  o    26.2286            180
   0  20  43     31.8846  39.0725      14.5202              0     2.72089              0  0  o    14.6447              0
   0  21   1     599.529  34.8686      109.577             90     86.1652            -90  0  o     197.48             90
   0  21   2     4982.39  253.875      317.185             90     76.0488            -90  0  o    397.064             90
   0  21   3     73.5365  15.6547      12.8978            -90     54.9224             90  0  o    68.5582            -90
   0  21   4     10823.4  550.307      465.934            -90     27.6484            -90  0  o    443.665            -90
   0  21   5     180.878  32.4542       20.274             90     22.5711            -90  0  o    43.4404             90
   0  21   6     226.399  18.4443      51.5742            -90      56.621             90  0  o    109.897            -90
   0  21   7     45.1638  13.3073      3.02457             90     12.3867            -90  0  o    15.8882             90
   0  21   8     289.428  26.3382      11.4809            -90     3.01619            -90  0  o    8.74619            -90
   0  21   9        2308  136.719      213.137            -90       41.32             90  0  o    263.568            -90
   0  21  10     78.5949  14.0109      25.3269            -90     57.8148             90  0  o    86.3541            -90
   0  21  11     589.929   45.536      106.821            -90     23.3391             90  0  o    135.597            -90
   0  21  12     118.138   18.601      10.6983             90     9.07739            -90  0  o    20.6705             90
   0  21  13     6042.15  437.046      339.549             90     2.44235            -90  0  o    358.784             90
   0  21  14     4425.22  260.563      325.296            -90     11.5298            -90  0  o    294.601            -90
   0  21  15     603.478  55.1345      119.465            -90     12.2132             90  0  o    125.637            -90
   0  21  16     2950.71   176.07      263.199             90       87.37             90  0  o    168.591             90
   0  21  17     1019.49  83.8938      36.3022            -90     31.8343            -90  0  o    4.30722            -90
   0  21  18     5016.77  296.611      338.872            -90     30.0004            -90  0  o    299.525            -90
   0  21  19     1142.42  93.0027      160.673             90     105.352             90  0  o     54.501             90
   0  21  20     1475.59  90.3104      181.574             90     24.1488            -90  1  f    206.471             90
   0  21  21     1844.72  110.997      201.436            -90     21.2363            -90  0  o    180.126            -90
   0  21  22     55.2708  12.9517      25.5828            -90     7.65739             90  0  o    33.5837            -90
   0  21  23     66.1757  13.7036      1.53431             90    0.272182             90  0  o    1.28635             90
   0  21  24     1710.23  133.028      188.548             90      27.839             90  0  o    165.329             90
   0  21  25     49.4884  12.3736      31.8394             90     22.9124            -90  0  o    52.6984             90
   0  21  26     19.2423  12.0955      5.00558             90     9.36922            -90  0  o    13.9828             90
   0  21  27     254.518   22.337      74.6586             90      39.153             90  0  o    34.3145             90
   0  21  28     357.566  27.1328      87.5293            -90     34.7552             90  0  o    119.589            -90
   0  21  29     66.7993   13.586      31.3075            -90     17.1536            -90  0  o    13.9837            -90
   0  21  30     61.6497  12.9083       34.146             90     7.52221             90  0  o    26.6505             90
   0  21  31      1204.3  67.9843      154.253            -90     1.41977            -90  0  o    158.084            -90
   0  21  32     1273.53  79.9725      156.109            -90     34.8496            -90  0  o     127.24            -90
   0  21  33     388.086  31.5511      84.9647             90     7.13686            -90  0  o     99.953             90
   0  21  34     392.106   66.073       82.457             90     13.6123            -90  0  o    106.207             90
   0  21  35      48.748  12.7629      28.2247            -90     7.89031            -90  0  o    23.0063            -90
   0  21  36     1671.58  110.019      192.195            -90     12.4966            -90  0  o    179.464            -90
   0  21  37     397.428  52.6492       91.502            -90     8.57505            -90  0  o    82.4909            -90
   0  21  38     2300.18   182.99      213.877             90      14.856             90  0  o    196.833             90
   0  21  39     110.301  38.3225      42.4626             90     3.73119            -90  0  o    46.0528             90
   0  21  40     89.6982  36.7053      8.27039            -90     7.24453            -90  0  o      1.054            -90
   0  21  41     581.962  64.1315      101.762            -90     6.55738             90  0  o     119.07            -90
   0  21  42     207.005  45.4458      57.2799            -90     9.92209            -90  0  o    57.5017            -90
   0  21  43     165.234  44.0415      47.5669             90     7.46805            -90  0  o    78.1418             90
   0  22   1     130.712  15.6021      39.2648              0     45.4022           -180  0  o    86.8935   1.55372e-014
   0  22   2     3531.72  209.291      265.903              0     178.823              0  0  o    89.4136              0
   0  22   3     669.708  39.0378      20.9508              0     14.2783   8.55892e-014  0  o    6.85688   -1.8315e-013
   0  22   4      4268.1  308.689      291.415              0     109.083              0  0  o    187.575              0
   0  22   5     3482.74  178.315      263.336              0     30.2683    3.0823e-014  0  o    240.095  -4.00294e-015
   0  22   6     1352.47  71.9577      163.853            180     40.1234            180  0  o    127.665            180
   0  22   7     522.594  35.6052      101.384              0     37.8146            180  0  o    143.891  -4.46409e-015
   0  22   8      242.46  20.6088      13.1082            180     1.52985            180  0  o    11.9938            180
   0  22   9     9640.59  566.703      433.688            180     31.2508   7.75161e-014  0  o    482.765            180
   0  22  10     5396.36  318.214      323.942            180     98.8726            180  0  o    234.317            180
   0  22  11     11386.9  577.319      468.908              0     55.5393            180  0  o    547.612  -2.95392e-015
   0  22  12     1693.78  88.7239      180.597              0     1.79232              0  0  o    187.316              0
   0  22  13     4459.46  227.752      327.347            180     34.8926            180  0  o    277.275           -180
   0  22  14     5125.23  301.719      349.156            180     8.37522            180  0  o    324.398            180
   0  22  15     8773.85  446.912      454.655              0     26.9687   2.82771e-014  0  o    408.939  -1.78308e-015
   0  22  16     550.782  37.3353      113.173            180     31.1427            180  0  o    78.8192            180
   0  22  17     4371.87  223.633      317.926            180     28.6694   5.65837e-014  0  o    334.819            180
   0  22  18     149.519  15.4271      3.64803            180     1.70641            180  0  o    1.90441            180
   0  22  19      868.68  56.5007      140.037              0     25.6584    2.3432e-014  0  o    112.904   -5.2565e-015
   0  22  20      725.85  42.1019      127.197            180     36.4618   2.44777e-014  0  o    162.671            180
   0  22  21     151.411   16.768        57.31            180      9.0869   6.07015e-014  0  o    66.6621           -180
   0  22  22     235.975  28.6498      70.2786            180     28.7575            180  0  o    42.0241            180
   0  22  23     2422.57  180.225      226.007            180     5.22909            180  0  o    225.391            180
   0  22  24     150.518  18.2593      52.0858            180     31.6168            180  0  o    19.5371            180
   0  22  25     1360.77  83.9455       176.29              0      8.5814   4.40853e-014  0  o    161.658  -2.25578e-015
   0  22  26     506.095  34.1818      106.455            180      42.763            180  0  o     60.953            180
   0  22  27     3.05251  11.7779      2.52387              0     11.9882            180  0  o    14.0428              0
   0  22  28     251.647  22.5544      73.2732              0     12.4411              0  0  o    59.4232              0
   0  22  29     860.025  59.1313      133.774              0      27.305   1.26152e-014  0  o    105.294  -3.23529e-015
   0  22  30     107.755  16.1297      46.4345            180   0.0777044            180  0  o    47.3371            180
   0  22  31     132.254  60.9623      43.6963            180     1.36831   2.24074e-013  0  o    46.6476            180
   0  22  32     67.5239  63.2635      28.4251            180     12.5354   1.59111e-014  0  o    43.8175            180
   0  22  33     75.3574  14.3132      36.9504            180     6.80069            180  0  o    32.8304            180
   0  22  34     203.188  21.3431      60.3916              0     2.23632            180  0  o      69.26              0
   0  22  35     1743.35  96.2288      173.894              0     9.05406   1.27093e-013  0  o    186.536  -6.98075e-015
   0  22  36     248.448  23.5587      74.4552            180     8.52451            180  0  o    64.4526            180
   0  22  37     2611.16  200.092      225.423            180           ?              ?  0  <          ?              ?
   0  22  38     237.167  44.8125      68.4081            180      1.5032            180  0  o    66.1548            180
   0  22  39      623.52   67.477      110.306              0     12.8602            180  0  o    122.747  -4.88391e-015
   0  22  40     985.096  92.3722      135.071              0     1.93119            180  0  o    140.693              0
   0  22  41     294.162  48.4649      71.3924            180     9.09167   5.50987e-014  0  o     88.418            180
   0  23   1     1725.54  90.3951      185.251             90     46.0652             90  0  o    143.488             90
   0  23   2     2019.94  150.178      200.106             90     3.31633             90  0  o    202.903             90
   0  23   3     5432.34  320.075      328.081            -90     7.84138            -90  0  o    330.351            -90
   0  23   4     926.189  69.2275      131.886            -90     64.8451            -90  0  o    69.2135            -90
   0  23   6     723.811  61.1558      115.692            -90     42.8396            -90  0  o    75.4006            -90
   0  23   7     2106.85  127.042      203.429            -90     40.9275            -90  0  o    168.467            -90
   0  23   8     583.924  34.5755      58.1096            -90      34.581            -90  0  o    24.4399            -90
   0  23   9     1160.38  85.6286      150.054            -90     49.4079            -90  0  o    104.778            -90
   0  23  10     454.329  46.2464      4.86064             90     2.58873             90  0  o    2.11357             90
   0  23  11     194.866  23.2928       55.392            -90     6.54483            -90  0  o    46.1044            -90
   0  23  12      4546.2  232.672      330.902             90     21.4043            -90  0  o    333.595             90
   0  23  13     145.329  15.5634      44.5468             90      4.8999            -90  0  o    46.9886             90
   0  23  14     1915.46  99.9786       213.29            -90     13.1689            -90  0  o     190.93            -90
   0  23  15     737.762  42.9346      131.793            -90     21.7751             90  0  o    147.161            -90
   0  23  16      3382.7  244.381      279.986            -90     73.9176            -90  0  o    200.295            -90
   0  23  17      1661.1  100.244      195.599            -90     7.79045            -90  0  o    183.519            -90
   0  23  18     147.732  15.7184      12.4725             90     5.65095             90  0  o    6.70454             90
   0  23  19     224.811  19.7563      70.6819             90     4.66424            -90  0  o    74.5238             90
   0  23  20     336.976  24.6312       86.438            -90     6.11114            -90  0  o    80.2016            -90
   0  23  21      1037.7  77.2221      150.412            -90     24.4292             90  0  o    175.867            -90
   0  23  22     252.645  33.8076      73.2825            -90     4.85977             90  0  o    79.2297            -90
   0  23  23     2855.92  147.944      259.868             90     29.7691             90  0  o    217.971             90
   0  23  24       128.2  16.2843      53.8829            -90     10.5003            -90  0  o    41.4737            -90
   0  23  25     178.106  28.1515      63.1331            -90     15.5558            -90  0  o    45.1249            -90
   0  23  26     110.974  26.3699      48.5031             90     4.66951             90  0  o     42.007             90
   0  23  27     599.565  46.8231      114.278             90     20.7443            -90  0  o    130.527             90
   0  23  28     41.3528  15.1713      25.2509             90    0.899424             90  0  o    23.8152             90
   0  23  29     468.661  71.4095      97.2907             90     3.02343            -90  0  o    101.221             90
   0  23  30     415.626  31.6151      91.7207            -90     35.8512            -90  0  o    57.1034            -90
   0  23  31     589.657  40.2229      107.767            -90     4.75281            -90  0  o    108.729            -90
   0  23  32     141.046  29.1717      50.9329            -90     3.01697            -90  0  o    51.2919            -90
   0  23  33     772.055  54.8241      119.564             90     11.1934             90  0  o    118.069             90
   0  23  34     197.134  20.1854      59.4873             90     1.84912             90  0  o    64.2085             90
   0  23  35      340.69  29.7352      88.6444            -90     1.70123            -90  0  o    83.6075            -90
   0  23  36      1093.8  99.4164      154.499            -90      6.5515            -90  0  o    144.649            -90
   0  23  37     78.5009  36.2664      34.9061             90     7.14441             90  0  o    26.9626             90
   0  23  39     86.1889  37.5079      35.1551             90     11.5255             90  0  o    23.8004             90
   0  23  40     124.698  40.2341      44.1574            -90     6.60107            -90  0  o    40.4376            -90
   0  23  41     168.578  40.9453      52.4178            -90     13.6065             90  0  o    78.4576            -90
   0  23  42       21.91  43.8681      5.88714            -90     1.41283            -90  0  o    6.21237            -90
   0  24   0        2511  257.394      221.237            180     45.6151  -3.73855e-013  0  o    276.565            180
   0  24   1        1342  139.762      161.961              0     166.042            180  0  o     339.74              0
   0  24   2     5646.57  333.086      333.102              0     15.6423            180  0  o    361.154              0
   0  24   3     2032.75  152.068       199.79            180      13.144   1.06654e-013  0  o     220.55            180
   0  24   4     51.8518   12.813      1.39058              0     4.56407            180  0  o    6.17087              0
   0  24   5     221.239  18.9762      27.1578              0    0.460411            180  0  o    28.6454              0
   0  24   6     117.724  16.3841      29.9969              0      34.004            180  0  o    66.4587              0
   0  24   7     974.871   78.938      154.581              0     12.1715            180  0  o    154.569  -3.71221e-015
   0  24   8     68.2284   13.354      17.4135            180     17.0653   7.15985e-015  0  o    32.3898            180
   0  24   9     1551.04  118.235      194.235            180     33.3598   4.21529e-015  0  o    214.255            180
   0  24  10     248.608  19.7549      44.5162            180     19.4694            180  0  o     23.636            180
   0  24  11     901.879  49.9591      147.589              0     29.9476            180  0  o        168              0
   0  24  12     127.682  14.7768      38.5196            180     7.62141   3.54633e-014  0  o    43.7994            180
   0  24  13     237.215  18.9731      72.9557            180     9.41996   8.66713e-014  0  o      78.47           -180
   0  24  14     214.566  18.1509      69.8908              0      7.6617              0  0  o    60.0704              0
   0  24  15      6243.9  318.804      381.756              0      29.338   7.18282e-014  0  o    341.671  -5.97953e-015
   0  24  16     225.885  27.2135      71.4578            180     2.13066            180  0  o    67.5352            180
   0  24  17     120.781   15.373      9.28754              0      3.0818  -1.94886e-013  0  o    6.07718   9.67811e-014
   0  24  18     847.281  49.0206      138.669              0     50.2448              0  0  o    87.0906              0
   0  24  19      1346.1  72.3909      173.669              0     4.69506            180  0  o     177.23  -7.11733e-015
   0  24  20     223.796  20.5394      70.2182            180     21.6264   2.27824e-014  0  o    91.8822            180
   0  24  21     2075.93  109.258      212.548            180     33.2601            180  0  o    180.681            180
   0  24  22     1782.27  95.0532      206.825            180     19.9172            180  0  o    175.867            180
   0  24  23     55.6748  13.5044      35.1852              0     37.7768            180  0  o    69.2358              0
   0  24  24     35.5062  13.8743      16.2604            180    0.602172   1.89472e-013  0  o    15.8641            180
   0  24  25     3113.35  227.614      264.148              0     16.3309   6.57677e-014  0  o    235.404  -4.33402e-015
   0  24  26     58.8365  15.7345      33.1786            180     10.4999            180  0  o    21.7152            180
   0  24  27     19.8963  13.4333      5.31699            180      2.6919   1.38593e-014  0  o    7.75244            180
   0  24  28     29.6472  24.3953       20.064            180     17.1448   8.21143e-015  0  o     37.134            180
   0  24  29      226.29  33.3306      67.8974              0     22.3315              0  0  o    46.0278              0
   0  24  30     20.0667    13.44      8.16456              0    0.203615              0  0  o    8.29813              0
   0  24  31      36.543  27.3368      21.6128              0     14.4536            180  0  o    38.0991  -4.05314e-015
   0  24  32     136.015  17.7223      50.7512            180      6.6168            180  0  o    47.4151            180
   0  24  33     197.475  25.5223       60.181              0     17.4727              0  0  o    46.8798              0
   0  24  34     387.226  32.5921      96.0099              0     8.48847              0  0  o    84.6633              0
   0  24  35     28.0272  13.5739      21.9545              0     8.32453            180  0  o    29.1268              0
   0  24  36     271.959  43.5668      76.6278            180     9.78732            180  0  o    63.8229            180
   0  24  37      759.38  75.7582      126.125            180     2.59292            180  0  o    118.713            180
   0  24  38     189.599  40.3205      60.6844            180     6.09826            180  0  o    53.9755            180
   0  24  39     946.532  91.0141      134.722              0     9.85827            180  0  o    152.715  -4.88591e-015
   0  24  40      148.02  38.6954      49.8746              0     8.35689            180  0  o    62.6793              0
   0  24  41      287.64   49.508      69.4922            180     11.2006   4.35338e-014  0  o    95.8466            180
   0  25   1     97.1257  18.7885      39.0308             90     31.5694            -90  0  o    66.2663             90
   0  25   2     91.9645  19.1728      16.4911             90     7.27609            -90  1  f    22.5564             90
   0  25   3     3268.74  237.441      282.846            -90     52.8299            -90  0  o    215.755            -90
   0  25   4     246.684  23.7122      76.5291            -90     18.5786             90  0  o    89.2323            -90
   0  25   5     190.959   19.096      9.97007             90      3.4884             90  1  f    6.15578             90
   0  25   6     3233.18  166.106        281.3            -90     112.175            -90  0  o     158.92            -90
   0  25   7     281.188  20.9758       82.007             90     14.1209            -90  0  o    90.4423             90
   0  25   8     253.043  22.4425      67.1917             90     18.2758             90  0  o    46.0967             90
   0  25   9     5764.65  293.097      373.503            -90     15.8149             90  0  o    367.594            -90
   0  25  10     164.144   16.173      27.1341            -90     5.33151            -90  0  o    20.6332            -90
   0  25  11     3554.39  182.326      291.949             90     2.19335             90  0  o    274.943             90
   0  25  12     879.744     49.4      144.909             90      8.7224            -90  0  o    147.593             90
   0  25  13      1306.1  103.433      175.591            -90     54.8296             90  1  f    224.712            -90
   0  25  14        1597  116.729      193.436             90      5.4992            -90  0  o    192.506             90
   0  25  15     5375.15  274.944      353.276             90     4.28015             90  0  o     339.16             90
   0  25  16     244.631  21.6267      75.0346            -90       36.56             90  0  o    108.962            -90
   0  25  17     2729.57  142.101      249.531            -90     16.0607             90  0  o    261.341            -90
   0  25  18     1268.51   93.388      168.993             90     49.1231            -90  0  o    215.846             90
   0  25  19     111.095  15.4458      48.9297             90     12.4436            -90  0  o     61.111             90
   0  25  20     12.8345  13.3297      4.40789             90      14.616            -90  0  o    18.7018             90
   0  25  21       91.07  28.9382      19.1688            -90     9.79791            -90  0  o    8.76497            -90
   0  25  22     2213.18  163.184      229.124            -90     48.1964            -90  0  o    170.555            -90
   0  25  23     111.421   18.591      50.4883             90     12.3177             90  0  o    35.6494             90
   0  25  24       543.7  35.8385      112.057             90     25.1774            -90  0  o    129.324             90
   0  25  25     232.855  21.2027      72.5323             90      17.607             90  0  o    52.1372             90
   0  25  26     387.223  29.4119       92.649             90     7.80841            -90  0  o    96.3309             90
   0  25  27     4.28675  13.1889      3.72744            -90     7.03871             90  0  o    10.6362            -90
   0  25  28     4.04649  12.8091      4.35056            -90     8.94618             90  1  f    13.4414            -90
   0  25  29     896.466  89.2645      135.068             90     31.7579             90  1  f    107.685             90
   0  25  30     77.5664   15.042      38.9838             90     3.93185            -90  0  o    44.7786             90
   0  25  31     48.2182  28.4362      22.6697             90     10.8082             90  0  o    12.5776             90
   0  25  32     28.6892  13.8936      14.6791             90     5.47558             90  0  o    9.89522             90
   0  25  33     827.438  73.6439      122.929             90     2.00821             90  0  o    132.816             90
   0  25  34     19.7003  13.9287      17.3629             90     10.8702            -90  0  o    26.7459             90
   0  25  35     609.716  44.6779      118.408            -90     11.4382             90  0  o    122.009            -90
   0  25  36     633.304  68.0017      117.256            -90     1.63795             90  0  o    113.556            -90
   0  25  37     594.027  66.4232      111.573             90     10.9554            -90  0  o    117.764             90
   0  25  38     738.726   76.374      121.659             90     4.09118            -90  0  o    124.344             90
   0  25  39       309.8   56.131      75.3832            -90     18.4458            -90  0  o    60.1342            -90
   0  25  40       43.22  95.6926      6.08295            -90     3.56438            -90  0  o    2.93322            -90
   0  26   1     4575.04   234.48       333.14              0     101.634            180  0  o     410.19  -2.80826e-015
   0  26   2     1546.71  93.5729       193.92              0     60.8854            180  0  o    240.194              0
   0  26   3     588.966    46.05      118.841              0     47.5382              0  1  f    67.9674              0
   0  26   4     235.555  37.6812      74.5284              0     38.1973            180  0  o    106.211              0
   0  26   5     3036.08  181.331      271.569              0     10.4039   1.02591e-013  0  o    246.153  -4.08688e-015
   0  26   6     999.188  64.3355      155.759              0     50.2297              0  0  o    99.5331              0
   0  26   7     1536.16   95.097      192.904              0     6.29695  -9.67688e-014  0  o     176.19   3.26542e-015
   0  26   8     285.013   31.043       14.369              0     8.07853              0  1  f    6.01705              0
   0  26   9      95.717  14.9436      25.0849              0     11.2587            180  0  o    34.4246  -1.46524e-014
   0  26  10     5388.32  317.951      358.643              0     24.0195            180  0  o    366.651              0
   0  26  11     3394.51  174.725      284.425              0     25.6725   4.68981e-014  0  o    248.551  -4.65307e-015
   0  26  12     3895.97  230.438      303.389            180     55.4729            180  0  o    238.835            180
   0  26  13     7445.95  379.804      417.594            180     118.064            180  0  o    289.516            180
   0  26  14     60.0912  13.1132      11.5651            180     4.78822   1.69477e-014  1  f    16.0507            180
   0  26  15     571.775  35.3983      115.158              0     6.28311            180  0  o    118.615              0
   0  26  16     273.688  29.4516       79.001              0     16.3654              0  0  o    61.4619              0
   0  26  17     41.4268  13.7065    0.0234901              0   0.0100216           -180  0  o  0.0330519    1.7802e-011
   0  26  18     915.112  59.0176      143.393              0     28.5485              0  0  o    113.904              0
   0  26  20     1362.35  87.8593      182.686            180     30.8751            180  0  o    141.262            180
   0  26  21     36.7933   14.478      9.47859            180     2.58127   1.42911e-013  0  o    11.3025           -180
   0  26  22      21.463  13.6714      4.52496            180     3.64736   8.70502e-015  1  f    7.67163            180
   0  26  23     842.018  50.5718      140.446              0     8.79945   4.35724e-014  1  f    124.609  -2.91245e-015
   0  26  24     31.6255  13.1532      24.1425            180     28.2652   5.99327e-015  0  o    49.3589            180
   0  26  25      398.54  30.1045      94.7979              0     23.5782   9.74283e-015  0  o    67.7134  -3.22549e-015
   0  26  26     35.0989  13.0162       21.912              0     5.49286              0  0  o    16.0717              0
   0  26  27     150.789  17.8851      56.9063              0     10.4275   5.74072e-014  0  o    45.9822  -1.28793e-014
   0  26  28     21.2111  13.0958      11.6899              0   0.0623523              0  0  o    11.8528              0
   0  26  29     76.5188  14.2613       39.224            180     6.07921            180  0  o    34.1905            180
   0  26  30     74.2018  14.7322       37.997            180     17.2092            180  0  o    21.7762            180
   0  26  31     13.8238  14.4402      12.6709              0     12.7682            180  0  o    27.0002  -1.14118e-014
   0  26  32      550.12  38.7379      102.288            180     3.83776            180  0  o    106.669            180
   0  26  33     79.1647  73.6729      33.3615              0     2.85108              0  0  o    28.4902              0
   0  26  34     52.9943  16.2222      33.6977              0     12.3141            180  0  o    42.5852              0
   0  26  35     27.1881  33.0276      20.4242              0     7.37599            180  0  o    26.1339  -2.14821e-014
   0  26  36       132.4   38.853      50.8009            180     8.26104   4.31489e-014  0  o    55.8302            180
   0  26  38      -4.323  97.2469      7.79403            180     4.29086            180  0  o    3.63362            180
   0  26  39     375.967  53.0835      84.1189              0     8.14298            180  0  o    105.452   -5.6362e-015
   0  26  40     86.7465  39.4787      31.3783            180     3.19272            180  0  o    37.5829            180
   0  27   1     95.8668  15.6147      30.0708             90     16.1292            -90  0  o     43.822             90
   0  27   2     1862.64  138.592      211.411             90     50.0467             90  0  o     152.88             90
   0  27   3     365.238  25.4232      89.3791             90     30.7218             90  0  o    55.5321             90
   0  27   4     2562.56  132.623      248.615             90     20.8309            -90  0  o    255.007             90
   0  27   5     221.205  19.0788      70.0417            -90     8.91751             90  0  o    74.7335            -90
   0  27   6     2694.54  139.789      254.771            -90     60.4662            -90  0  o     185.72            -90
   0  27   7     864.883  49.3522      144.282             90     7.19022             90  0  o    131.145             90
   0  27   8     4578.94  234.868      331.131             90     83.4064             90  0  o    237.268             90
   0  27   9     144.558  18.1098      54.9421             90    0.848939            -90  0  o    53.5217             90
   0  27  10     1108.79  90.3358      162.197             90     29.5044             90  0  o    127.548             90
   0  27  11     117.694  38.1466      46.2615             90     15.1985            -90  0  o    59.2177             90
   0  27  12     373.002  47.3292      93.2609            -90     31.7263             90  0  o    120.762            -90
   0  27  13     66.7244  15.9984      6.87922             90     1.12734             90  0  o    5.58952             90
   0  27  14     410.113  34.1423      97.5369             90      11.767             90  0  o    83.6513             90
   0  27  15     790.011  60.3929      134.824             90      19.015            -90  0  o    150.651             90
   0  27  16     579.537  44.7627      114.982            -90     6.15541            -90  0  o    107.055            -90
   0  27  18      1337.4  98.6211      182.743             90     10.6932             90  0  o    158.437             90
   0  27  19     33.5561   14.102      24.3467             90      37.103            -90  0  o    56.9288             90
   0  27  20     49.6911  14.2237      25.8992             90     6.21025             90  0  o    18.0384             90
   0  27  21     28.8964  13.4413      5.10994            -90     1.00189             90  0  o    5.63921            -90
   0  27  22     119.395  16.4227      52.9191             90     21.3102            -90  0  o    69.0134             90
   0  27  23     995.183   57.558      152.352             90     25.2518             90  0  o     118.87             90
   0  27  24      126.57  17.6774      53.5175             90      15.858             90  0  o    35.5311             90
   0  27  25     24.9518  13.6844      4.03765             90    0.593769             90  0  o    3.34283             90
   0  27  26     577.676  37.3947      112.807             90     5.92594            -90  0  o    116.401             90
   0  27  27     19.7712  13.2153       15.808            -90     9.52661             90  0  o    25.5732            -90
   0  27  28   -0.291907  13.6462      4.28777            -90     8.26657             90  0  o    12.8146            -90
   0  27  29     451.721  74.4681      94.3798             90    0.483788             90  0  o    97.2582             90
   0  27  30     116.582   17.407      47.9945             90     11.3298            -90  0  o    62.2135             90
   0  27  31     184.184  32.6614      59.0473            -90     3.00884            -90  0  o     59.948            -90
   0  27  32     5.26778  15.1538      6.36096             90     3.56114            -90  0  o    9.14105             90
   0  27  33     199.256  22.4962       69.609             90     3.31619            -90  0  o    68.1471             90
   0  27  34     8.82594  15.8843      7.17287             90     1.18506            -90  0  o    7.74031             90
   0  27  35       543.9  130.225      100.834            -90     8.57911             90  0  o    101.816            -90
   0  27  36  -0.0514323  33.2787      13.6862             90     4.75861            -90  0  o     17.633             90
   0  27  37     97.3604  38.1826      39.3874             90    0.601927             90  0  o    39.5453             90
   0  27  38    -19.6103  36.5254      5.93358             90     2.86436            -90  0  o    9.87748             90
   0  27  39     95.3145  40.7247      34.3903            -90     6.70376            -90  0  o    36.2371            -90
   0  28   0     92.2638  20.8503      13.7681            180      11.607   6.30814e-013  0  o    24.4788           -180
   0  28   1     59.8035  14.2872      23.9922              0      15.689            180  0  o    38.2049              0
   0  28   2     69.1994  15.2617      2.82399              0      0.5348            180  0  o    3.22904              0
   0  28   3     2815.62  146.015      259.143              0     31.4642   3.82589e-014  0  o    218.657  -5.28721e-015
   0  28   4     263.945  21.8043           77            180     26.9677            180  0  o    48.0206            180
   0  28   5     6861.69  403.324      403.457              0     22.9077   7.87756e-014  0  o    365.179    -4.742e-015
   0  28   6     1868.44  98.1562      211.274              0     50.3528              0  0  o    154.454              0
   0  28   7     302.325  23.1647      82.9387            180     33.4067           -180  1  f    48.1254            180
   0  28   8     247.263  23.8664      73.3113              0     26.2636              0  0  o    45.2308              0
   0  28   9     10863.5  552.814      505.407              0     31.4556            180  0  o    516.859  -3.07456e-015
   0  28  10     460.412   30.897      100.613              0     64.7207              0  0  o    34.6175              0
   0  28  11     3970.44  234.489      304.977            180     2.84557            180  0  o    292.797            180
   0  28  12     623.795  49.1212      120.709            180     75.8623            180  0  o     43.576            180
   0  28  13     875.579  60.9589       142.68              0     7.66651              0  0  o     131.59              0
   0  28  14      186.38  23.5357      55.6247            180     32.1208            180  0  o    22.9884            180
   0  28  15     5167.86  306.825      342.896              0     18.0639   1.00825e-013  0  o    312.804  -5.60686e-015
   0  28  16     1242.31  103.538      177.358              0     28.1392              0  0  o    136.332              0
   0  28  18      212.99  22.4436      72.6954            180     24.5072   2.08136e-014  0  o    89.7276            180
   0  28  19     663.297  45.2034      127.788              0     15.7801            180  0  o    130.978  -8.56295e-015
   0  28  20     23.7296  13.4803       13.774            180     12.2589   7.88396e-015  0  o    23.9033            180
   0  28  21     16.6466  13.9781      3.14977            180     4.33443   5.09895e-015  0  o    6.92006            180
   0  28  22     559.053  36.7262      114.907            180     11.1574            180  0  o    96.4348            180
   0  28  23     134.097  18.0287      55.5096            180     7.50216            180  0  o     44.985            180
   0  28  24     92.5953  15.9031      45.4763            180     18.1977   1.75349e-014  0  o    61.3416            180
   0  28  25     405.666  30.0335      95.2794              0     20.8552              0  0  o    72.3638              0
   0  28  26     19.4651  13.1253       14.188              0     4.56566            180  0  o    18.7618              0
   0  28  27     32.7262   13.866      23.0113            180   0.0611394            180  0  o    23.2008           -180
   0  28  28     4.10982  14.4022      5.49259            180     5.71784    6.7403e-015  0  o     11.492            180
   0  28  29     34.9984  14.9891      22.6645            180     5.85875            180  0  o    17.4296            180
   0  28  30     177.798  20.4232        59.44              0     14.6827              0  0  o    47.3162              0
   0  28  31     7.50514  14.9554      5.68804            180     2.10691    1.8943e-014  0  o    7.09161            180
   0  28  32     399.569  82.3489      96.0826            180     15.1028            180  0  o    74.6734            180
   0  28  33     36.9908  16.7036      26.2073              0     1.88947   1.58155e-013  1  f    22.4655  -1.22885e-014
   0  28  34     6.27558  33.8574      11.0412              0     2.43026              0  0  o    7.89539              0
   0  28  35     25.5287  33.9313      15.4301              0     5.78203              0  0  o    9.08134              0
   0  28  36     91.4738  37.9012      38.3592              0     12.8514              0  0  o    24.3957              0
   0  28  37     349.896  50.4391      84.2926            180    0.918724   3.37078e-013  0  o     86.908            180
   0  28  38     24.8912  37.5684      18.1369              0     27.6971            180  0  o    51.4681              0
   0  29   1      413.54  29.5405      98.4845             90      5.8456            -90  0  o    101.031             90
   0  29   2     585.412  61.0051      117.018             90      29.962             90  0  o    84.1526             90
   0  29   3     719.072  55.6895      130.171             90     17.5005             90  1  f    110.035             90
   0  29   4     8347.19   490.45      442.014             90     8.13422            -90  0  o    434.168             90
   0  29   5     247.398  22.8934      74.8053            -90     19.1087            -90  0  o    53.6949            -90
   0  29   6      692.56  53.5796      127.919             90     36.3461             90  0  o    88.2794             90
   0  29   7     820.835  62.4115      139.193             90     4.53017             90  0  o    130.203             90
   0  29   8     3972.28  235.514       305.49             90     69.4492             90  0  o    228.405             90
   0  29  10     162.685  22.0119       58.219             90     21.9116             90  0  o    35.2331             90
   0  29  11     1588.68  85.2014      192.765            -90     8.58563            -90  0  o    179.097            -90
   0  29  12     495.343  56.6471      106.894            -90     9.67179             90  1  f    114.955            -90
   0  29  13     4700.75  279.204      328.563             90     61.8466             90  0  o    255.724             90
   0  29  14     6527.44   333.66      408.333             90     36.1146             90  1  f    342.179             90
   0  29  15     104.009    16.77      47.9032             90     15.8234             90  0  o     29.263             90
   0  29  16     215.716   48.006      72.2465            -90     58.5539             90  0  o     119.83            -90
   0  29  17     56.3708  14.3691      32.0228             90     7.48348             90  0  o    22.1934             90
   0  29  18     6.26713  14.4211      10.3271             90     48.6677            -90  0  o    53.6381             90
   0  29  19     1792.72  96.6052      209.505             90     9.71881             90  0  o    182.703             90
   0  29  20     125.745  25.1188      47.8234             90     35.6524             90  0  o    11.1756             90
   0  29  21     950.666  68.7346      150.353            -90     8.66374             90  0  o    147.018            -90
   0  29  22     652.275  60.8481      123.332             90     10.9081             90  0  o    104.715             90
   0  29  23     114.061  17.8097      50.9215             90     3.47072             90  1  f    45.9372             90
   0  29  24     414.859  32.8209      97.0011            -90     12.6368            -90  1  f    82.3749            -90
   0  29  25     76.6572  15.0326      40.7335            -90     8.59324            -90  0  o    31.8956            -90
   0  29  26     350.008  28.3856      87.4111             90     4.72557            -90  0  o    92.3287             90
   0  29  27     26.0938  14.7721      19.7426            -90     13.8175             90  0  o    34.0777            -90
   0  29  28     18.2288  15.0906      13.8726             90     5.02922            -90  0  o    19.4041             90
   0  29  29     338.069  35.9571      82.7621             90     8.27984            -90  0  o    95.1994             90
   0  29  30     209.176  26.7464      73.9038            -90     16.7949            -90  0  o    51.3528            -90
   0  29  31     341.939   28.819      93.7971            -90     6.55608             90  0  o    91.3967            -90
   0  29  32     673.758  46.3966      129.787             90     5.21343             90  0  o    112.273             90
   0  29  33      328.93  29.3951       89.305             90     18.3732             90  0  o    64.1411             90
   0  29  34     89.2458  34.2493      40.5944            -90     2.95469             90  0  o    40.3963            -90
   0  29  35     453.391  56.2252      100.061            -90      4.0226            -90  0  o    90.4519            -90
   0  29  36     173.881   41.618      58.5902             90     6.61466            -90  0  o    65.4422             90
   0  29  37     160.083  40.5329      54.4812             90     2.36095            -90  0  o    62.7653             90
   0  29  38       199.3  49.3493      58.1563            -90     17.5317            -90  0  o    52.2507            -90
   0  30   2     2523.05   183.36      241.596            180    0.839518   2.01927e-012  1  f    239.043            180
   0  30   3        1718  125.991      199.887              0      6.3586            180  0  o     200.69              0
   0  30   4     370.408  32.6402      92.9867            180     11.6818   5.58529e-014  0  o     101.73            180
   0  30   5      476.37  46.2359      105.418            180     12.4074            180  0  o    90.3337            180
   0  30   6     331.367  32.7698       87.962            180     17.1997   3.58847e-014  0  o    102.107            180
   0  30   7     105.309  17.2416      29.4854            180     12.1478            180  0  o    16.8364            180
   0  30   8     4315.62  255.271      317.059              0      10.569              0  0  o    297.804              0
   0  30   9     6960.47  355.835      402.073              0     9.75214            180  0  o    400.559  -4.34022e-015
   0  30  10     209.871  20.6091      69.8017              0     24.0128            180  0  o    89.6147              0
   0  30  11     3010.73  156.782      279.578            180     18.2875  -2.54104e-014  0  o    269.267            180
   0  30  12     3221.02  167.301      288.383            180     61.9654            180  0  o    205.154            180
   0  30  13     969.888  55.9342      158.042              0     41.1417              0  0  o    106.215              0
   0  30  14     4759.55  244.027      347.755              0     56.1997              0  0  o    265.762              0
   0  30  15     454.597  36.1036      107.319              0     15.6219            180  0  o    110.509  -2.00079e-014
   0  30  16     1864.44  115.884      216.192            180     30.7184            180  0  o    167.416            180
   0  30  17     3523.58  183.127      295.617            180     13.3219     6.361e-014  0  o    280.166            180
   0  30  18     183.695  20.7054      47.9484            180     39.2783            180  0  o     7.9034            180
   0  30  19     2387.64  180.315      239.612              0     7.47473    1.6405e-013  0  o    212.334  -5.28234e-015
   0  30  20     790.839   53.191      137.884            180     12.9169            180  0  o    115.019            180
   0  30  21     38.1437  14.5517      26.9604              0     1.98917            180  0  o    27.3416              0
   0  30  22     54.8326  14.8997      34.5662              0     8.46229            180  0  o    40.9366              0
   0  30  23  -0.0179776  13.9755      8.71894            180     32.9486   1.09263e-014  0  o    39.9551           -180
   0  30  24     51.4205  25.7862      28.4603            180     7.49108            180  0  o    20.6601            180
   0  30  25     21.0997    27.37      17.0986              0     7.03922            180  0  o    23.9977              0
   0  30  26      -1.497  17.8956     0.753537            180    0.691522   7.64596e-015  0  o    1.45476            180
   0  30  27     7.73846  17.6777      10.5157            180     7.72421    9.5525e-015  0  o     18.679            180
   0  30  28      48.996  15.6142      30.1631            180     6.41813            180  0  o    24.5809            180
   0  30  29     263.362  38.0581      83.3727              0     18.5339   3.16367e-014  0  o    57.6783  -9.04322e-015
   0  30  30     32.5647  15.5823      25.3477              0     11.5354            180  0  o    33.2068              0
   0  30  31     19.1943  16.3087      11.9366            180     2.88841            180  0  o    8.05552            180
   0  30  32     202.684  22.6018       70.909            180     9.89102    5.0303e-014  0  o    72.1221            180
   0  30  33     457.495  55.1203      103.925            180     3.73299            180  0  o    91.6722            180
   0  30  34     195.199  39.3131      65.6735              0     1.02731            180  0  o    61.9195              0
   0  30  35     198.412  40.6732      64.6142              0     7.55166              0  0  o    56.4071              0
   0  30  36     122.298  40.8593      45.6973            180     7.35771            180  0  o    41.6661            180
   0  30  37     234.094   44.685      67.0122            180     20.2475            180  0  o    59.1551            180
   0  31   1        1033  109.746       153.03             90     35.9183             90  0  o    115.094             90
   0  31   2     28.9647   20.235      15.2193            -90     35.8191             90  0  o    50.0383            -90
   0  31   3     83.6285  23.2001      23.7389            -90     5.57537            -90  0  o    17.7734            -90
   0  31   4     1282.25  95.1247      172.065             90     12.8724            -90  0  o    180.703             90
   0  31   5     3903.44  201.176      300.558            -90     26.6937             90  0  o    319.444            -90
   0  31   6     1393.53  76.7943      179.926             90     33.4857             90  0  o     140.11             90
   0  31   7      339.97  29.3174      93.9724             90     52.7644            -90  1  f    134.147             90
   0  31   8     285.684  24.4558      86.1223            -90     20.3405            -90  0  o    59.4661            -90
   0  31   9     930.863  86.5971      154.934             90     38.5897             90  0  o    105.259             90
   0  31  10      655.59    41.23      130.331            -90     11.3706            -90  0  o    107.759            -90
   0  31  11     4804.09  247.136      350.996            -90     24.4415             90  0  o    340.662            -90
   0  31  12     1315.11  97.4294      183.392             90     12.4399            -90  0  o    178.075             90
   0  31  13      6397.2  327.187      401.928             90     13.8804            -90  0  o    372.449             90
   0  31  14     1868.07  118.446      217.362             90     8.58926             90  0  o    187.579             90
   0  31  15     3673.35  190.301      303.522            -90     3.44884             90  1  f    280.014            -90
   0  31  16     3397.99  176.754      290.736            -90     19.8451            -90  0  o    245.244            -90
   0  31  17     86.7417  16.8847      45.7001             90     13.8565            -90  0  o    54.0401             90
   0  31  18     4780.37  348.001      337.403             90     16.1645             90  0  o    292.958             90
   0  31  19     73.6741  16.8154      41.2138             90     4.38465             90  0  o    33.7743             90
   0  31  20      151.84  18.2923      60.0591            -90      3.1979             90  0  o    59.4873            -90
   0  31  21     384.555  30.1901      95.2405            -90     5.64158            -90  0  o    84.8208            -90
   0  31  22     611.313  44.0965      119.152             90     14.7835             90  0  o    101.392             90
   0  31  23     87.0715   19.332      43.7116            -90     1.58935             90  0  o    44.3514            -90
   0  31  24     18.7245  16.8439       2.7202            -90    0.372119            -90  0  o    2.32482            -90
   0  31  25     5.93465  15.5306      4.75243             90     3.36545            -90  0  o    8.10938             90
   0  31  26     4.06859  14.7321      10.4447            -90     20.1251             90  0  o    31.0425            -90
   0  31  27     60.2816  16.2285      39.7693            -90      4.6528            -90  0  o    31.2648            -90
   0  31  28     872.943  68.3042       154.28             90     2.01482             90  0  o    134.117             90
   0  31  29     58.0178  32.4606      32.3256            -90     8.36483            -90  0  o    21.3446            -90
   0  31  30     51.0643  17.5148      34.0445            -90     10.4001             90  0  o    39.1219            -90
   0  31  31     81.9505  17.8698      44.7843            -90     5.64851            -90  0  o     34.513            -90
   0  31  32     407.813  33.7183      100.618             90     6.70452             90  0  o    84.8334             90
   0  31  33     97.1846  33.7988      43.7232             90     22.8245             90  0  o    19.1394             90
   0  31  34     489.234  58.6157       104.85            -90     14.8829            -90  0  o    87.6717            -90
   0  31  35     71.1717  37.6259      31.1203            -90     2.65574            -90  0  o     30.473            -90
   0  31  36     303.346  49.4081      77.9889             90     15.1818             90  0  o    78.2061             90
   0  32   0     104.162  24.5383      28.7835            180      4.1415           -180  0  o    22.6499            180
   0  32   1     63.5908  16.9316      38.6902            180     35.1374   7.72618e-015  0  o    67.6418            180
   0  32   2     1854.69  115.025      217.031            180     60.2623            180  0  o    143.245            180
   0  32   3     302.319  55.7297      86.6345              0     7.65002            180  0  o    85.9608              0
   0  32   4     2566.68  154.013      256.127              0      59.597              0  0  o     178.87              0
   0  32   5     836.939  57.1105      146.642            180      12.989           -180  1  f    122.906            180
   0  32   6     73.0535  15.9799      29.1627              0     10.2041              0  0  o    17.2196              0
   0  32   7     17.0391  15.0254      1.43185              0     3.21708            180  0  o    4.22112              0
   0  32   8      559.44  37.0804      120.072              0      35.044            180  0  o    140.859              0
   0  32   9     8874.75  453.138      474.003              0     41.2403   2.93117e-014  0  o    393.217  -2.79327e-015
   0  32  10     449.145  34.4892      107.322              0     16.5335              0  0  o    81.1316              0
   0  32  11     3546.22  184.324      300.517            180     15.8872           -180  0  o    254.735            180
   0  32  12      1049.1  61.1838      163.545            180     8.35287   1.37383e-013  0  o    154.146            180
   0  32  13     115.038   18.388      53.5407              0    0.202106            180  1  f    48.8732              0
   0  32  14     8489.09   434.04      465.308              0           ?              ?  0  <          ?              ?
   0  32  15     325.134    28.89      90.1134              0     29.7107              0  0  o    54.5163              0
   0  32  16     2026.17  109.403      224.024            180     19.2134   8.18134e-014  0  o    220.388            180
   0  32  17     2045.32   110.44       223.97            180     19.4614  -1.35363e-014  0  o    221.536            180
   0  32  19     106.065  18.2755      50.0078              0   0.0688189   9.78301e-012  0  o    46.8028  -1.34816e-014
   0  32  20     195.552  26.2213      67.7944            180     20.0302            180  0  o    45.8814            180
   0  32  21     17.5341  16.8142      6.91809            180    0.646432   -4.9106e-013  0  o    7.31381            180
   0  32  22     477.839  35.8867      105.103              0     20.7345              0  0  o    82.1506              0
   0  32  23     89.3169  17.1207      44.4701            180     1.59529   1.95597e-013  0  o    45.3296            180
   0  32  24     37.9127  15.0693      21.7185            180     11.1485            180  0  o    10.4869            180
   0  32  25     197.245  22.4368      65.6669            180     10.1326            180  0  o    55.9683            180
   0  32  26     119.942  18.5246      58.1273              0    0.734704              0  0  o    50.6767              0
   0  32  27     16.2919  16.2363      16.2408            180     6.90842  -6.83085e-014  0  o    20.2075            180
   0  32  28     179.065  22.6133        69.76            180     3.10069   1.57864e-013  0  o    62.7629            180
   0  32  29     41.8919   17.382      29.8085              0     5.69325   1.04933e-013  0  o    21.0065  -2.47732e-014
   0  32  30      72.984  18.0383      42.3526              0     7.32181            180  0  o    43.3195              0
   0  32  31     692.332  58.6679      131.922            180     10.4523   1.74618e-014  0  o    127.085            180
   0  32  32     383.069  49.2247      95.9516            180     4.53019            180  0  o    82.6722            180
   0  32  33     53.3553  35.2601      27.2753              0     12.6637            180  0  o    38.4021  -1.05914e-014
   0  32  34     202.818  43.2309      65.5093              0     6.36826              0  0  o    62.4256              0
   0  32  35        17.2  41.0952      1.80771              0    0.341526              0  0  o    1.79871              0
   0  33   1     967.251  73.5687      155.165            -90     17.3248             90  0  o    159.084            -90
   0  33   2     575.801  43.0559      120.203            -90      1.2878            -90  0  o    109.344            -90
   0  33   3     5330.41  390.049      362.694             90     82.5517             90  0  o     256.95             90
   0  33   4     90.3723  16.8087      1.90478            -90     1.33587            -90  0  o   0.511644            -90
   0  33   5      255.06  23.3499      80.4292            -90     19.6031            -90  0  o    54.6194            -90
   0  33   6     35.0266  22.2056      20.8182             90     12.1693            -90  0  o    29.5904             90
   0  33   7     1032.58  72.9323      162.076             90     9.92052            -90  0  o    154.194             90
   0  33   8     232.237  34.4277      76.3443            -90     33.4916            -90  0  o    38.4131            -90
   0  33   9     2276.24  138.629      240.321            -90    0.988802            -90  0  o    214.614            -90
   0  33  10     349.895  30.2851      94.2611            -90     38.1236            -90  0  o    50.3813            -90
   0  33  11      22.856  15.5354      10.4872             90     9.22372            -90  0  o    17.7128             90
   0  33  12     1832.85  99.8659      215.064             90     3.59742             90  0  o    189.935             90
   0  33  13     1203.43  83.8704      173.678             90     1.06189            -90  0  o    157.301             90
   0  33  14     45.0441  16.9138      27.9722             90     3.88733             90  0  o    21.7407             90
   0  33  15     1657.15  106.809      202.323            -90     9.91861            -90  1  f    176.271            -90
   0  33  16     694.219  48.6432      130.713            -90     25.9786            -90  0  o    97.0327            -90
   0  33  17     634.261  60.1164       123.97             90      3.3525             90  0  o    112.223             90
   0  33  18     793.847  61.4954      138.267             90     9.06644             90  0  o    120.783             90
   0  33  19     8.97501   15.249     0.167582            -90     0.10084             90  0  o    0.25702            -90
   0  33  20     274.226  25.2546      80.4394            -90     11.0227             90  0  o    88.0892            -90
   0  33  21     11.1272  14.7198       5.1914            -90     1.84842             90  0  o    6.84345            -90
   0  33  22     36.9071  14.5332      25.5273             90     6.98995             90  0  o    18.1457             90
   0  33  23     211.077  22.2089      69.0121            -90     5.83558            -90  0  o    62.7387            -90
   0  33  24     16.2073  16.2045      13.7256             90     5.03663            -90  0  o    18.7833             90
   0  33  25     211.577  23.8222      78.1282             90     17.2404             90  0  o    52.2365             90
   0  33  26     419.776  33.2873      109.311            -90     15.8295            -90  0  o    80.9443            -90
   0  33  27     245.863  25.3851      82.6662            -90     10.6116            -90  0  o    61.5233            -90
   0  33  28     389.161  31.8397      103.021             90     18.0729            -90  0  o    104.481             90
   0  33  29     349.519  29.9191      96.4914            -90     7.58832             90  0  o     89.836            -90
   0  33  30     418.364  34.4736      104.215            -90      12.315             90  0  o    102.875            -90
   0  33  31    -3.10653  18.2195      8.79463             90     9.22434            -90  0  o     16.104             90
   0  33  32       129.1  40.0297      51.1857             90     6.38418             90  0  o    42.5424             90
   0  34   1     257.999  23.6152      79.6173            180     37.7252   6.67448e-015  0  o    107.052            180
   0  34   2     888.091  52.0178      148.426              0     24.7599              0  0  o     112.45              0
   0  34   3     346.066  28.4256      92.8245              0     1.51738            180  0  o    85.5455              0
   0  34   4     1827.11   98.455      213.792            180     3.65856   4.10029e-013  0  o    196.723            180
   0  34   5      26.555  14.9912      19.4553            180     23.6788   5.76517e-015  0  o    38.9525            180
   0  34   6     147.479  18.7714      60.5842            180     22.2621            180  0  o    34.5615            180
   0  34   7     53.5605  15.8229      22.7657            180     8.26166            180  0  o    13.0699            180
   0  34   8     2007.49  108.643      224.896              0     9.62282              0  0  o    193.479              0
   0  34   9     174.842  20.3459      66.2119              0      33.571            180  0  o    89.6923              0
   0  34  10     60.9303  16.8563      35.4911            180     12.6667            180  0  o    20.5288            180
   0  34  11     1057.77  75.8344      162.778            180      1.5227  -2.55136e-013  0  o    147.937            180
   0  34  12     2.80806  24.3607      6.14835            180     8.84702   4.87635e-015  0  o    13.5232            180
   0  34  14     3124.14  233.917      274.831              0     1.45789              0  0  o    252.439              0
   0  34  16     1772.49  113.094      207.463            180     5.06541   2.87382e-013  0  o    197.559            180
   0  34  17     8.35132  25.7739      5.88023            180     1.30846   3.15331e-014  1  f    6.91586            180
   0  34  18     135.434   20.024      56.6433              0      8.8252              0  0  o    45.6834              0
   0  34  19      93.471  17.8587      46.4328              0     25.9864   1.68107e-014  0  o    19.6915  -2.13656e-014
   0  34  20     83.0828  17.2944      43.4267              0     6.14263            180  0  o    48.0114              0
   0  34  21      29.751   15.477      21.8448              0      2.4725           -180  0  o    23.7004   5.96972e-015
   0  34  22      1.4521  16.2051      3.22535            180     2.43281   9.30255e-015  0  o    5.59069            180
   0  34  23     504.302  38.4055      122.712            180     2.14353   1.33571e-013  0  o    107.869            180
   0  34  24     78.8408   17.806      47.0774              0     6.42175            180  0  o    45.6017              0
   0  34  25     100.737  18.7375      53.2188              0     5.60488   5.21862e-014  0  o    40.9328  -6.14311e-015
   0  34  26     78.8564  18.5545      46.0902              0    0.411003              0  0  o    38.6954              0
   0  34  27      210.32  24.0218      76.1433            180     21.8776   -1.0038e-014  0  o    82.9563            180
   0  34  28     5.87351  16.6968      2.02411              0    0.249049            180  0  o    1.94376              0
   0  34  29     231.155  24.7195      78.1344              0     8.65416            180  0  o    75.8478  -3.42213e-015
   0  34  30     27.5826  18.9127      14.2526            180     4.91247            180  0  o    8.66108            180
   0  35   1     7.72992  19.3165     0.479617            -90    0.651038             90  0  o    1.03639            -90
   0  35   2     77.4904   18.634      39.3655            -90     20.7559            -90  0  o    16.9968            -90
   0  35   3     764.679  47.2347      137.175             90     3.02298            -90  0  o    127.653             90
   0  35   4     25.2374   16.267      12.6734            -90     4.13803             90  0  o    15.2677            -90
   0  35   5     123.225  18.2198      54.6275             90     28.2915             90  0  o    23.8681             90
   0  35   6     55.4336  16.3659      35.5537            -90      18.869             90  1  f    49.8191            -90
   0  35   7    -6.23376  14.7511      3.23758            -90     14.2569             90  0  o     15.813            -90
   0  35   8     786.956  50.5639      140.178            -90     19.4698            -90  0  o    109.041            -90
   0  35   9     263.338  25.8529      80.9462            -90      3.8526            -90  0  o    69.6347            -90
   0  35  10     29.1365   19.389      21.1891            -90     10.9972             90  0  o    29.6427            -90
   0  35  11     187.881  27.6192      67.8527             90     7.20929            -90  0  o    69.1905             90
   0  35  12     3491.48  182.974      292.923             90     3.93085             90  0  o    266.752             90
   0  35  13     172.262  20.4975      65.0409             90     20.5033             90  0  o    41.1869             90
   0  35  14     591.569  41.7244      120.609            -90      1.8562             90  0  o     115.66            -90
   0  35  15     918.826  57.0317      149.815            -90     1.24949             90  0  o    143.082            -90
   0  35  16     2.91224  16.3561      2.99096             90     3.12701            -90  0  o    5.81438             90
   0  35  17     449.431  44.8296      103.622             90     2.39149            -90  0  o    101.442             90
   0  35  18     422.139  45.5365      99.8519             90     5.27006            -90  0  o    101.038             90
   0  35  19     35.4706  19.0469      24.2522            -90     4.70603             90  0  o    27.9724            -90
   0  35  20     86.6292  17.8314      44.2139            -90     3.40199            -90  0  o    39.9156            -90
   0  35  21     114.087  18.8322      50.7922            -90     13.0948             90  0  o    62.8657            -90
   0  35  22     165.137   21.352       70.232            -90     2.10838             90  0  o     60.879            -90
   0  35  23     212.723  24.1154      79.2681             90     7.91415             90  0  o    60.4844             90
   0  35  24     109.769  19.8083      55.9235             90     9.60954             90  0  o     38.634             90
   0  35  25    -5.91962  16.9493       7.6237            -90     8.73081             90  0  o    13.7575            -90
   0  35  26     480.845  37.8427      116.255            -90     7.07439             90  0  o    103.571            -90
   0  35  27     16.9432   18.089      12.9532             90     1.91365             90  0  o    9.36025             90
   0  35  28     8.39443  21.4141      9.78627             90    0.951675            -90  0  o    9.29832             90
   0  35  29     574.181  55.5673      121.783            -90     6.40068             90  0  o    117.687            -90
   0  35  30    -3.48705  22.7415      4.80745            -90     2.79207             90  0  o    7.05726            -90
   0  36   0     1514.65  120.279      188.377              0     39.1873              0  0  o     138.35              0
   0  36   1     298.811  26.8971      84.4203            180     12.7667           -180  0  o    66.1539            180
   0  36   2     252.324  24.1261      77.8512            180     5.17781     1.055e-013  0  o     76.358            180
   0  36   3     234.147  24.0115      75.1938            180     4.39167            180  0  o     66.142            180
   0  36   4     478.602  35.2642      108.004            180     6.76128   1.12084e-013  0  o    106.905            180
   0  36   5     214.191  22.0921      72.2888              0     21.8077            180  0  o    87.4461   -1.2741e-014
   0  36   7     451.789  71.0376      103.918            180     43.0888            180  0  o    56.3497           -180
   0  36   8     50.4267  17.4417      18.5577              0     11.3383              0  0  o    6.68212              0
   0  36   9     2.69143  16.2614       6.8528              0     12.6758           -180  0  o    18.0691   3.06291e-014
   0  36  10     209.182  22.6819      71.6883            180     1.38204            180  0  o    65.0616            180
   0  36  11      866.01  54.4458      146.068            180     8.52636            180  0  o    129.765            180
   0  36  12     607.985   43.426      122.204              0     9.48194            180  0  o    124.384              0
   0  36  13     784.567  56.4924      138.429              0     2.73816   4.27358e-013  0  o     128.38  -8.62384e-015
   0  36  14     57.9921  17.3097      35.9056            180      3.6695   6.86576e-014  0  o    37.5245            180
   0  36  15     1099.21  67.8805      163.054            180     7.81416           -180  0  o    148.021            180
   0  36  16     11.3513   24.439      4.63654            180    0.047986   6.77974e-013  0  o    4.48108            180
   0  36  17     112.089  18.2099      51.2869            180    0.905228            180  0  o    48.3744            180
   0  36  18     64.9338  16.8075      37.7616              0     20.6794              0  0  o     16.586              0
   0  36  19     248.974  32.6137      75.8796              0     0.29435   7.32675e-013  0  o    73.7444  -2.85324e-015
   0  36  20     142.902  20.8096      65.8359              0     4.37223            180  0  o    58.5073              0
   0  36  21     19.9194  17.5683      5.87429            180      1.7825            180  0  o    3.43015            180
   0  36  22     22.7099  30.6712      1.54439              0    0.700935              0  1  f   0.719978              0
   0  36  23     213.924  39.4482      77.8576            180    0.260304     -1.98e-013  0  o    64.8174            180
   0  36  24     42.2502  18.9438      30.5281              0     14.5632            180  0  o    37.3019              0
   0  36  25        1040  110.552       168.42              0      6.3364            180  0  o    145.765  -3.44487e-015
   0  36  26    -14.0082  21.9539      8.78491            180     10.4776   5.88316e-015  0  o    16.3869            180
   0  36  27     244.634  33.6974      81.0495            180     4.43207           -180  0  o    65.7981            180
   0  36  28     212.989  31.2453      74.5588              0    0.403121              0  0  o    67.4715              0
   0  36  29     359.045   43.548      95.5413              0     6.47011   8.04068e-014  0  o    88.6482  -5.84073e-015
   0  37   1     14.1371  16.9569      2.83674            -90     1.43404             90  1  f     4.0958            -90
   0  37   2    -6.52228  24.2384      6.17642             90     8.94341            -90  0  o    14.2733             90
   0  37   3       57.38  25.5132      31.6391            -90     8.43756            -90  0  o    21.8223            -90
   0  37   4     34.5008  18.3481      11.4139             90     3.91682             90  0  o    7.02924             90
   0  37   5     81.1891  17.4545      43.4814             90     3.72363             90  0  o     37.179             90
   0  37   6     304.755  27.6809      85.9184            -90     9.62974             90  1  f    91.9012            -90
   0  37   7     175.528  20.9792      65.1497            -90     6.68833            -90  0  o    55.4929            -90
   0  37   8     1010.18  60.0605      156.941            -90     13.9695            -90  0  o    135.563            -90
   0  37   9     382.307  30.8337      96.5887            -90     2.49681             90  0  o    93.8955            -90
   0  37  10     1060.49  62.5791       160.87             90      24.724             90  0  o    129.004             90
   0  37  11     191.577  22.5722       68.134             90     23.8111            -90  0  o    87.1588             90
   0  37  12     262.003   26.125      79.7198             90     19.7576             90  0  o    57.0594             90
   0  37  13     4.98559  16.6945     0.472809            -90    0.281228             90  0  o   0.718576            -90
   0  37  14     1526.48  87.3135      191.655            -90     5.66426            -90  0  o    177.593            -90
   0  37  15     483.036  37.1712      107.708            -90     2.42795             90  0  o    106.156            -90
   0  37  16     1326.33  77.2098      177.733             90     1.20589            -90  0  o    172.994             90
   0  37  17     891.179  57.2754      167.311             90     16.6994             90  0  o    126.833             90
   0  37  18     32.3233  16.7095      13.5339             90     7.89155             90  0  o    4.66997             90
   0  37  19     95.0845  22.7021      52.7081            -90    0.637009             90  0  o    44.3574            -90
   0  37  20     46.8071  17.0009      34.7025            -90     10.0227            -90  0  o    20.6288            -90
   0  37  21     38.4613  17.3546      29.7369            -90     2.93606            -90  0  o    22.0004            -90
   0  37  22    -8.24477  20.6778      6.26897             90     4.10662            -90  0  o    8.57138             90
   0  37  23     877.863  79.6166      158.609             90      6.2997             90  0  o    125.355             90
   0  37  24     457.643  49.5168      113.994             90      1.6536             90  0  o    93.1558             90
   0  37  25      695.47  67.0988      138.812            -90      8.2979            -90  0  o      110.3            -90
   0  37  26      0.8045  102.533      25.9312            -90     3.53102             90  0  o    26.3443            -90
   0  37  27         143  94.1801      40.2931             90     31.5152            -90  0  o    64.8089             90
   0  37  28       27.92  27.9773      15.3825             90     2.74308             90  0  o    12.4685             90
   0  37  29       60.33  34.5143      29.2083            -90     3.71115             90  0  o    37.5798            -90
   0  38   0     67.8209  24.6004      36.1073              0     9.53733           -180  0  o    44.6451   4.80862e-013
   0  38   1     89.3559  23.9941      43.8426              0     17.0957            180  0  o    59.3048  -2.40111e-015
   0  38   2       23.16  87.1686      25.9689            180     4.90815            180  1  f    20.6422            180
   0  38   3     378.348  43.5344       93.854            180     2.70076            180  0  o    87.9633            180
   0  38   4     50.4888  17.6567      32.0437              0     5.22243              0  0  o    25.7939              0
   0  38   5     386.414  31.6612      95.9461              0     3.40706            180  0  o    95.2702  -5.88543e-015
   0  38   6     431.557  32.4194      101.693            180     24.5557   2.90583e-014  0  o    120.771            180
   0  38   7      200.92  23.2782      69.2773              0     4.54215   6.41218e-014  0  o    61.9905   -4.4991e-015
   0  38   8    -18.6105  16.2798      1.90947            180     5.26532   2.54461e-015  0  o    6.86127            180
   0  38   9     82.9599   18.066      43.8846            180     3.89856            180  0  o    38.2066            180
   0  38  10     103.014  18.6634      49.2766            180     4.79499            180  0  o    42.4882            180
   0  38  11     995.772  65.8724      154.746            180    0.839723            180  0  o    147.037            180
   0  38  12     343.605  30.6839      90.8963              0     7.88659              0  0  o    79.9104              0
   0  38  13     1013.52  63.2494      155.924              0     4.56611   1.89162e-013  0  o    145.887  -5.70655e-015
   0  38  14     342.025  29.9861      90.4209            180     6.24105            180  0  o    81.2797            180
   0  38  15     402.396  49.5028      111.774            180     21.5066            180  0  o    75.8224            180
   0  38  16     71.9377  18.6148      46.0009            180      3.3413   9.66017e-014  0  o    40.6827            180
   0  38  17     723.277  47.8646      150.164            180     14.4317            180  0  o    112.289            180
   0  38  18     434.117  35.9362      115.785              0     20.0811              0  0  o    79.4846              0
   0  38  19     1418.64  115.321        205.9              0     27.7424   4.31138e-014  0  o    145.126   -6.7136e-015
   0  38  20    -20.9745  20.5498      1.86257              0     2.05906            180  0  o    3.21065              0
   0  38  21     120.889  26.0225       58.674            180     12.6035  -1.51453e-014  0  o    58.0609            180
   0  38  22     455.361  49.3702      115.108            180     5.02871   1.60613e-013  0  o    98.4663            180
   0  38  23     202.322  31.9971      75.6567            180      3.8848            180  0  o    59.8728            180
   0  38  24      1609.3  131.753        195.1              0           ?              ?  0  <          ?              ?
   0  38  25     344.397  44.2659      96.9164              0     18.3165              0  0  o    69.8336              0
   0  38  26     738.142  69.4854      140.277            180     7.76957            180  0  o    128.505            180
   0  38  28       333.2  51.0494      90.3777              0     23.4967              0  0  o      75.69              0
   0  39   1     145.458  20.4579      57.2185             90     1.03716            -90  0  o    57.3024             90
   0  39   2     282.244  25.6006      80.5125             90     7.30145            -90  0  o    85.9642             90
   0  39   3    -6.33066  16.0194      6.25917             90     12.7173            -90  0  o    18.4979             90
   0  39   4     78.7388  17.8886      41.9654             90     11.5329             90  0  o    29.5548             90
   0  39   5     235.676  25.8609      74.2279            -90     17.3098             90  0  o    88.6147            -90
   0  39   6     19.4607  25.5303      16.5146            -90       4.172             90  1  f    20.2055            -90
   0  39   7     72.8805  25.0647      38.6065             90     1.46065            -90  0  o    38.6017             90
   0  39   8     58.4664  26.8516      32.3719             90     5.16486             90  0  o    26.3506             90
   0  39   9     197.083  24.6854      68.2576            -90     4.35477            -90  0  o    61.8233            -90
   0  39  10       35.82  19.0075      24.5702             90     1.43555            -90  0  o     25.145             90
   0  39  11     121.149  20.8577      53.1781             90     6.80536             90  0  o    44.8357             90
   0  39  12     6.73046  17.6702      9.76141            -90     5.16407             90  0  o    12.5313            -90
   0  39  13     24.8947  18.9266      22.1581             90     5.67242            -90  0  o     22.894             90
   0  39  14     28.6885  17.8304       23.533            -90     2.66828            -90  0  o    17.1903            -90
   0  39  15     174.893  23.7149      73.5684            -90     1.45533             90  0  o      61.94            -90
   0  39  16     74.1942  24.4427       44.831             90     5.80551             90  0  o    31.5429             90
   0  39  17     308.138  38.0354      96.8809             90    0.302055             90  0  o    78.3092             90
   0  39  19     22.5473  22.4276      20.2725            -90     1.20627             90  0  o    17.3696            -90
   0  39  20     536.084  56.5362      125.833            -90      10.915            -90  0  o    93.3844            -90
   0  39  21     22.5444  24.1641      20.8774            -90      26.684             90  1  f    39.7426            -90
   0  39  22     857.682  78.4621      156.434             90     8.23283             90  0  o    123.148             90
   0  39  23     786.493  74.3047      148.289             90     17.0157             90  0  o    115.171             90
   0  39  24      9.7663  24.8659      15.4602            -90      11.221             90  0  o     23.577            -90
   0  39  25      515.14  56.3008      117.825            -90     24.5871            -90  0  o    89.8632            -90
   0  39  26     18.4914  29.2717      11.5778             90    0.762108            -90  0  o    13.7337             90
   0  40   0      8.7909   26.496       6.6666              0     6.20557           -180  0  o    12.9236   1.40357e-012
   0  40   1     126.797  20.8785      52.7764              0     3.37856              0  0  o    49.3166              0
   0  40   2     595.544  42.5451      116.059            180     12.1817            180  0  o     103.18            180
   0  40   3     56.6598  19.6779      33.4081            180     8.52629            180  0  o    24.6027            180
   0  40   4     454.281  35.6336      102.219              0      13.602              0  0  o     87.272              0
   0  40   5       82.25    18.72      42.6926              0      12.184            180  0  o    53.8563  -1.04832e-014
   0  40   6    -5.00524  17.5768      4.99404              0     5.79023            180  0  o    10.5526              0
   0  40   7     384.388  76.2216      105.678            180     27.6019            180  0  o    66.1517            180
   0  40   8     254.608  24.9368      88.9883            180     1.54481   4.04196e-013  0  o    76.5612            180
   0  40   9     188.584  24.5835      76.3416              0      2.2201            180  0  o    64.9408  -3.73257e-015
   0  40  10     312.555  28.7677      98.7977            180     31.2912            180  0  o    55.7561            180
   0  40  11     218.215   36.564       81.428            180     14.2922   3.99769e-014  0  o    79.0354            180
   0  40  12       272.6  99.9037      78.8254              0     9.58771              0  0  o    57.1826              0
   0  40  15       2.229  22.8302      15.2066              0     20.5236            180  0  o    28.9277              0
   0  40  16     75.3018  22.6267       45.412            180      28.278            180  0  o     13.758            180
   0  40  17     596.561  58.5471       134.01            180     2.70221    2.3655e-013  0  o    110.101            180
   0  40  18     56.9471  23.5868      36.7495              0     31.5337            180  0  o    55.1857              0
   0  40  19     1013.08  89.2296      172.141              0     5.31354            180  0  o     145.58  -6.69507e-015
   0  40  20      17.272  24.5646      18.1355            180     3.95695   3.21591e-014  0  o    18.2089            180
   0  40  21     1902.25  149.416      222.699            180           ?              ?  1  <          ?              ?
   0  40  22     286.507  38.8249      89.8195            180     6.98412            180  0  o    72.4079            180
   0  40  23     642.041  64.7275      133.081              0     19.8683   5.23372e-014  0  o     107.79  -9.18494e-015
   0  40  25       462.4  60.9859      108.945            180     30.2736            180  0  o     87.035            180
   0  41   1     32.5178  18.8753       25.064             90     1.79933             90  0  o    19.8936             90
   0  41   2     269.112  26.6286      88.9802             90     33.4109             90  0  o     47.262             90
   0  41   3     229.202  32.2207      81.9222             90     12.3523             90  0  o    58.8836             90
   0  41   4     364.111  32.3112      104.494             90     4.12977            -90  0  o    91.5443             90
   0  41   5     90.6451  20.3941      51.2085            -90     15.5483            -90  0  o    29.9401            -90
   0  41   6     48.3895  19.2344        34.28            -90     13.4753            -90  0  o    17.4112            -90
   0  41   7     578.283  44.0903      132.969             90     8.44284             90  0  o    103.934             90
   0  41   8     42.9867  23.8198      30.1726            -90     1.48573             90  0  o    26.3662            -90
   0  41   9     759.404  70.5374      151.871            -90     5.81386            -90  0  o    118.583            -90
   0  41  10     129.642  30.6539      61.3621             90     7.02149            -90  0  o    55.4598             90
   0  41  11      25.395  25.4165      22.5988             90     13.8553            -90  0  o    29.5484             90
   0  41  12     155.098  28.8959      68.0207            -90     6.68791            -90  0  o    49.7138            -90
   0  41  13     92.9426  26.6551       50.798            -90     7.49073            -90  1  f    35.1546            -90
   0  41  14     625.922  63.0994      137.392            -90     9.21358            -90  0  o    102.961            -90
   0  41  15     179.897  31.6153      73.0564            -90      8.5734            -90  0  o    51.8814            -90
   0  41  16     561.262  58.7937      129.443             90     1.46005            -90  0  o    106.707             90
   0  41  17       58.17  101.975      29.7624             90     18.4788             90  0  o    9.22327             90
   0  41  18       20.05  99.7397      28.6908             90     14.0239            -90  0  o     35.031             90
   0  41  20       574.8  67.8803      127.082            -90    0.304865            -90  0  o    109.969            -90
   0  41  21       72.66  29.2472       39.483             90     6.61082             90  0  o    31.0153             90
   0  41  23     151.083  36.3874      61.3816             90     14.7893             90  0  o      50.94             90
   0  42   0     758.489  70.9963      145.399              0     5.48291           -180  0  o    127.825   1.58644e-014
   0  42   1     167.048  23.2546      68.7828            180     9.37149            180  0  o    50.0199            180
   0  42   2     641.209  46.2234      136.282            180     13.1305            180  0  o    103.096            180
   0  42   3     38.5058  19.3457      28.6021              0     8.59385            180  0  o    30.9789              0
   0  42   4      724.33  70.1143       145.09            180     8.16196            180  0  o    113.518            180
   0  42   5      301.82   40.795      93.8992            180     3.77245   9.54146e-014  0  o    80.6457            180
   0  42   6     188.832  31.3258      74.2555              0     3.52345            180  0  o    63.9953              0
   0  42   7     26.3664  25.0144      18.8364              0     6.25287              0  0  o    10.3228              0
   0  42   8     48.5867  22.7721      32.9489              0     8.15441            180  0  o    33.6367              0
   0  42   9     556.813  57.2111      128.913              0     5.95564              0  0  o    99.3665              0
   0  42  11     319.005   39.755      97.8234            180     19.4662   3.52611e-014  1  f    95.6843            180
   0  42  12     356.901  42.3264      103.565              0     12.7663            180  0  o    93.7844              0
   0  42  14     261.856  37.8544      88.0352            180      2.4878            180  0  o    69.8005            180
   0  42  15     4.88413  22.4208      11.6399            180     3.41677  -1.06285e-013  0  o    12.3023            180
   0  42  16     36.0714  25.1438      25.7898              0     8.40894            180  0  o    29.3661              0
   0  42  17    -23.6438  25.0799      10.2703            180     22.2749   3.23519e-015  0  o     28.017            180
   0  42  18     216.466  35.4635      78.4718              0     25.0564              0  0  o    49.9199              0
   0  42  19     36.5086  27.3321       24.983              0     14.1317            180  0  o    36.6897  -1.32878e-014
   0  42  20     18.1022  29.4375      8.29688            180    0.689158            180  0  o    7.16649            180
   0  43   2       91.13   31.193      46.6141            -90     25.5963             90  0  o    60.3026            -90
   0  43   3    -5.47038  26.9019      8.43845            -90     1.33518             90  0  o    8.11762            -90
   0  43   4     20.6655  30.4282      19.2012             90     2.62753             90  0  o    13.6983             90
   0  43   5     717.874  67.8681      143.703            -90     18.5004             90  0  o    133.481            -90
   0  43   6     58.7119  25.7153      36.1702             90     2.32767            -90  0  o    31.5604             90
   0  43   7     1762.35  140.828      224.722             90     16.1666            -90  0  o    196.837             90
   0  43   8     158.448  29.0812      67.5778            -90      4.1206            -90  0  o    52.2778            -90
   0  43   9     79.4569  26.5626      44.9981            -90     6.35085             90  0  o     42.211            -90
   0  43  10     120.008  26.8439      58.3583             90     8.01539            -90  0  o    54.4737             90
   0  43  11    -15.5201  22.8517      3.20977            -90     2.24382             90  0  o    4.47103            -90
   0  43  12     83.3915  27.9307       45.959            -90     1.97257             90  0  o    39.2755            -90
   0  43  13     77.5795  27.8946      43.4153            -90     9.55405            -90  0  o    29.1034            -90
   0  43  14     58.2488  26.3217      35.2771            -90     9.03689             90  0  o    38.1101            -90
   0  43  15    -4.73602  24.9896      3.90845             90     1.74463            -90  0  o    4.86729             90
   0  43  16     44.3591  27.2441      28.1718             90     5.63664            -90  0  o    31.5576             90
   0  43  17     25.1573  29.9622       3.8774            -90     1.13613            -90  0  o    2.56465            -90
   0  43  18    -31.4388  31.8548     0.553111            -90    0.602359             90  0  o    1.24145            -90
   0  43  19       142.2  38.5285      58.3985            -90     8.37457            -90  0  o    53.9322            -90
   0  44   7      -5.049   29.104      14.7026            180     14.9658   6.89332e-015  0  o    24.6776            180
   0  44   8      -7.622  27.9695      12.1813              0     10.6318            180  0  o    19.8434              0
   0  44   9     221.021  35.0416      79.3171              0     11.0717              0  1  f    59.9066              0
   0  44  10      335.64   42.363      98.2726            180     5.13449   1.34298e-013  1  f    90.5998            180
   0  44  11   -0.256144  27.6422      12.6624              0      7.5929            180  0  o    17.5186              0
   0  44  12     220.794  37.2217      78.9457              0     15.6713            180  0  o    88.4947              0
   0  44  13     68.6384   29.817      37.8183            180     7.24369   3.66333e-014  0  o    42.1368            180
   0  44  14     18.4486  27.9492      0.91802              0    0.140768              0  0  o   0.727044              0
   0  44  15     9.54539  30.9866       14.219              0     6.86244            180  0  o    22.6015              0
   0  44  16     19.6316  31.2503       13.745            180    0.641755   1.50282e-013  1  f     15.627            180
   0  44  17      -15.02  35.4698      3.82722              0     2.85098            180  0  o    7.18514  -1.69172e-014
   0  45  13       20.14  37.0993      19.7658            -90     16.8128             90  0  o    39.3782            -90
   0  45  14       196.1  42.1322       67.597            -90      3.7221            -90  0  o    68.7692            -90
   1   0   1      116208  5892.61      1256.39            -90     3.28097            -90  0  o    1534.65            -90
   1   0   2     29172.1  1476.12      625.755            180     125.097           -180  0  o    618.876            180
   1   0   3     19019.5  965.478      507.133             90     35.7684            -90  0  o    668.821             90
   1   0   4     47042.5  2385.52      799.235              0     36.6273   6.34218e-014  0  o    936.237  -3.04609e-015
   1   0   5     8334.86  422.897      337.613             90     203.894            -90  0  o    663.618             90
   1   0   6     58802.3     2981      998.183            180     140.644            180  0  o    941.632           -180
   1   0   7     4285.87  217.632      269.897            -90     38.9959             90  0  o    339.619            -90
   1   0   8     255.978  19.8881      9.36936              0     11.1177            180  0  o    21.2249  -2.10852e-013
   1   0   9     5211.74   263.74      314.724            -90     8.42231             90  0  o    335.969            -90
   1   0  10     472.281  28.4987      39.1023              0     9.57175            180  0  o    48.8446              0
   1   0  11      232.33  12.9184      46.8319             90     90.0047            -90  0  o    138.052             90
   1   0  12     5565.04  282.145      333.073            180     64.2487            180  0  o    272.888            180
   1   0  13     89.5835  6.94561       24.076            -90     144.246             90  0  o     165.56            -90
   1   0  14      113506  5761.75      1530.44              0     55.6754            180  0  o     1572.1  -3.78127e-015
   1   0  15     66.8631  6.74537      4.70339             90      34.771            -90  0  o    39.4552             90
   1   0  16     46814.7  2376.19       938.68            180     14.4323   3.50749e-013  0  o    993.086            180
   1   0  17     3975.91  202.168      271.579            -90     97.4613            -90  0  o    183.198            -90
   1   0  18     12041.6  611.294       467.53              0     55.5434            180  0  o    556.933  -5.85544e-015
   1   0  19     479.643  26.1868       78.069            -90     7.42369             90  0  o    92.0391            -90
   1   0  20     191.014  21.5845      15.7195            180     14.7621   6.21578e-014  0  o    33.2017           -180
   1   0  21     21060.9  1232.17      629.883            -90     24.1323            -90  0  o    631.573            -90
   1   0  22     1020.15  62.1582      137.213              0     124.812           -180  0  o    276.751   4.99084e-015
   1   0  23     1014.92  75.2146      134.921             90     74.1802            -90  0  o    226.757             90
   1   0  24     346.945  23.5692      72.0056              0     4.92932            180  0  o    84.6183   -8.0746e-015
   1   0  25     280.972  21.5497      58.0399            -90     5.57918             90  0  o    71.0101            -90
   1   0  26     1575.83  81.5672      180.648            180      67.472            180  0  o    115.666            180
   1   0  27     550.035  45.0635      104.874            -90     11.5849             90  0  o    120.924            -90
   1   0  28     983.569  52.1548      138.175              0      43.342              0  0  o    100.099              0
   1   0  29     110.261  14.7286       31.975             90     3.07935             90  0  o    31.3144             90
   1   0  30     4427.74  260.359      282.368            180     45.3571            180  0  o     261.39            180
   1   0  31      723.16  59.3623      112.153             90     27.5257             90  0  o    95.2766             90
   1   0  32     208.057  31.9721      58.5569              0     4.66396  -2.39757e-014  1  f    62.5341   2.07488e-015
   1   0  33     1952.11  116.912      187.918             90     8.42254            -90  0  o    212.633             90
   1   0  34     1682.54  126.634      170.663            180     58.8676            180  0  o    123.473            180
   1   0  35     60.3586  33.0593      26.6517            -90     19.7103             90  0  o    51.3312            -90
   1   0  36     128.537  29.5702      44.3675              0    0.905893              0  0  o    49.0119              0
   1   0  37      108.74  28.9795      39.4651            -90     7.54514             90  0  o    54.1462            -90
   1   0  38     983.364  66.8233      120.052            180     6.88268   1.90614e-014  0  o    152.271            180
   1   0  39     75.8864  32.0049      28.7947            -90     11.9145            -90  0  o    21.0924            -90
   1   0  40     949.078  67.0936      112.611              0     3.66591            180  0  o     148.61              0
   1   0  41     790.147  51.6572      100.524             90     5.84209            -90  0  o    139.516             90
   1   0  42    -34.7781   29.652      6.73831              0     9.57228            180  0  o    19.1425   -8.8121e-015
   1   1   0      155366  7881.94      1432.38            -90     58.7179            -90  0  o     1703.6            -90
   1   1   1      112030  4020.52      1142.47        45.4584     38.9621       -134.542  0  o    1535.95        45.4584
   1   1   2      100683  3609.39      1095.43        106.343     20.4783       -73.6566  0  o    1445.68        106.343
   1   1   3      166243  5946.14      1476.87       -154.714     79.6793       -154.714  0  o    1784.65       -154.714
   1   1   4     18415.1  705.658      453.769         -62.53     59.8031         117.47  0  o    648.593         -62.53
   1   1   5     8093.69  311.105      304.396        95.3408     31.3811       -84.6592  0  o     420.93        95.3408
   1   1   6     15614.2  599.024      640.104        130.729     280.007        130.729  0  o    402.819        130.729
   1   1   7     8966.08  321.391      309.087        161.113     140.909       -18.8871  0  o    502.472        161.113
   1   1   8     5168.22  184.376      448.135       -10.2724     315.124       -10.2724  0  o    139.614       -10.2724
   1   1   9     2030.44  77.6447      233.828       -160.304      139.04       -160.304  0  o    99.6527       -160.304
   1   1  10     23243.3  1054.25      619.426        57.4816     116.508       -122.518  0  o    745.595        57.4816
   1   1  11     761.468  29.3437      64.1507       -118.988     71.7798        61.0121  0  o    138.268       -118.988
   1   1  12     1490.68  53.6204      111.255        79.1806     92.1382       -100.819  1  f    210.356        79.1806
   1   1  13      6110.5  218.979      324.422        128.447     52.2271       -51.5532  0  o    372.727        128.447
   1   1  14     18037.6  646.393      627.927       -85.9877     43.5685       -85.9877  0  o    582.216       -85.9877
   1   1  15     3120.77  111.698      192.038       -8.28681     101.184        171.713  0  o    294.377       -8.28681
   1   1  16     32852.7  1177.25      816.298        128.717     69.8012        128.717  0  o      780.7        128.717
   1   1  17     22666.6  813.266      607.942        162.934     69.3537       -17.0656  0  o    714.814        162.934
   1   1  18     1157.46  54.4212      148.663      0.0378104     39.2819      0.0378104  0  o    116.752      0.0378104
   1   1  19       12636   484.21      555.722       -45.6695     173.683       -45.6695  0  o    412.098       -45.6695
   1   1  20     7681.15  317.555      410.099        -22.596     100.655        -22.596  0  o     337.55        -22.596
   1   1  21     9741.26  404.164      410.795        88.6155      29.074       -91.3845  0  o    459.076        88.6155
   1   1  22     997.585  46.7335      107.468        85.6653     31.5972       -94.3347  0  o    146.962        85.6653
   1   1  23     1542.25  60.1847      135.462       -133.707     52.1055        46.2927  0  o    203.437       -133.707
   1   1  24     684.962  31.6966       91.862       -150.531     17.7795        29.4695  0  o    120.564       -150.531
   1   1  25     7331.58  303.482      334.018        18.7571      32.411       -161.243  0  o    408.758        18.7571
   1   1  26     504.946  22.9322      85.3222        120.456     22.0753       -59.5442  0  o    109.658        120.456
   1   1  27     627.772  30.9562      116.561        164.639      21.556        164.639  0  o    98.5241        164.639
   1   1  28      210.95  14.7754      50.9675       -46.7767     2.04614       -46.7767  0  o     51.558       -46.7767
   1   1  29     579.286  30.8191       52.056       -7.64461     100.027        172.355  0  o    164.509       -7.64461
   1   1  30     574.761  30.8508       83.065        130.803     32.2136       -49.1973  0  o    126.867        130.803
   1   1  31     112.882  15.4222      14.6924       -147.147     52.4984        32.8532  0  o    75.4658       -147.147
   1   1  32     1063.53   47.497        147.7       -162.538     30.7849       -162.538  0  o    133.745       -162.538
   1   1  33     1006.52  45.7551      154.061        158.301     39.8729        158.301  0  o    123.308        158.301
   1   1  34     846.182  33.5849      116.218        129.934     8.91472       -50.0665  0  o    137.775        129.934
   1   1  35     951.281  37.3176      104.722       -6.74002     42.5569         173.26  0  o    162.522       -6.74001
   1   1  36     484.321  25.4618      76.4652       -58.7575     22.6699        121.242  0  o    111.401       -58.7575
   1   1  37     317.619  21.3229      83.3631       -38.6333     29.0982       -38.6333  0  o     62.269       -38.6333
   1   1  38     440.085   25.103      79.5731        90.3706     1.23033       -89.6294  0  o    96.5523        90.3706
   1   1  39     341.832  22.9676      63.9104        139.952     10.4164       -40.0483  0  o    92.4929        139.952
   1   1  40      183.69   20.455      47.2338        165.196     3.82559       -14.8044  0  o    65.1672        165.196
   1   1  41     26.1448  18.3998      18.0862       -54.7198     9.41206       -54.7198  0  o     11.327       -54.7198
   1   1  42      22.764  18.9826       19.063       -151.151      6.0176       -151.151  0  o    15.2399       -151.151
   1   2   0     59147.1  2990.78      862.855            -90     230.297            -90  0  o    806.524            -90
   1   2   1     69536.1  2492.54      763.015       -101.166     278.114        78.8343  0  o    1375.05       -101.166
   1   2   2     11045.1  395.586      356.493        105.289     1.90076        105.289  0  o    469.355        105.289
   1   2   3     33994.1  1218.14      784.656        24.7785     298.997        24.7785  0  o    635.372        24.7785
   1   2   4     3765.18  134.395      83.9985       -58.9756     252.782        121.024  1  f     440.13       -58.9756
   1   2   5     34829.4  1335.59      637.746        138.251     41.0369        -41.749  0  o    868.209        138.251
   1   2   6     77956.2   3227.1      935.485        -118.41      339.57        61.5901  0  o    1451.52        -118.41
   1   2   7     26494.9  1097.69      618.604       -63.1559     56.8974        116.844  0  o    765.808       -63.1559
   1   2   8     17931.4  742.775      629.349        167.851     127.509        167.851  0  o    533.728        167.851
   1   2   9     26640.8  1103.75       651.77        124.232      79.876        -55.768  0  o    778.037        124.232
   1   2  10      6562.8  251.468      352.749        98.1944     2.97561        98.1944  0  o    357.908        98.1944
   1   2  11     3077.52  118.218      220.232        124.241     27.7914       -55.7586  0  o    254.486        124.241
   1   2  12     33740.9  1209.57      925.503       -67.1436     243.562       -67.1436  0  o    702.441       -67.1436
   1   2  13     8771.58  313.127      362.918       -40.6085     115.005        139.391  0  o    476.059       -40.6085
   1   2  14     1365.29  49.3124      67.5031       -55.8625     175.303        124.137  1  f    246.131       -55.8625
   1   2  15     979.156   41.001      82.1538       -147.661     79.3885        32.3386  0  o    162.974       -147.661
   1   2  16     1527.97  63.7367      174.547       -64.3957     62.0777       -64.3957  0  o    118.115       -64.3957
   1   2  17     8414.72  319.725      473.694       -84.9774     179.236       -84.9774  0  o    311.869       -84.9774
   1   2  18     2565.86  98.6678       188.61          42.89     38.3467        -137.11  0  o    242.963          42.89
   1   2  19     2265.37  87.4934      164.574        158.181     56.3212       -21.8191  0  o    238.844        158.181
   1   2  20      3545.6  127.057      240.939       -28.6485    0.230965        151.352  0  o    263.567       -28.6485
   1   2  21     3314.87  126.979      287.426       -122.081      91.915       -122.081  0  o    204.333       -122.081
   1   2  22     416.836  22.2286      21.3051       -104.094     103.048         75.906  0  o     131.54       -104.094
   1   2  23      2278.4  88.2041      222.525        160.685     51.4355        160.685  0  o    185.665        160.685
   1   2  24     3874.54  149.318      225.728        38.6618     62.8337       -141.338  0  o    317.354        38.6618
   1   2  25     3975.76  165.565      293.245       -90.9391     74.7689       -90.9391  0  o     243.66       -90.9391
   1   2  26     804.694  32.8638      135.187       -173.712     23.1495       -173.712  0  o    114.331       -173.712
   1   2  27     2648.64  110.611      240.753       -98.4675     25.0539       -98.4675  0  o    223.487       -98.4675
   1   2  28     1396.37  64.7746      165.128       -126.835     7.54194       -126.835  0  o    165.877       -126.835
   1   2  29     3877.68  196.757       280.66        130.781     23.9409        130.781  0  o    277.273        130.781
   1   2  30     204.058  17.1005       32.635       -77.6442     47.5208        102.356  0  o    88.0545       -77.6442
   1   2  31      1338.2  53.1108      138.267       -86.1382      27.992        93.8618  0  o    186.348       -86.1382
   1   2  32     857.329  34.9356      149.866       -112.901     63.2834       -112.901  0  o    98.8148       -112.901
   1   2  33     201.829  13.0512      52.9409        158.741     10.4542        -21.259  0  o    68.2822        158.741
   1   2  34     549.315  24.6451      102.451        141.418     11.3868        141.418  0  o    99.9821        141.418
   1   2  35     368.302  24.1237      69.2091        12.5999      17.183         -167.4  0  o     95.045        12.5999
   1   2  36     347.083  24.0879      79.7707        84.1936     11.4579        84.1936  0  o    76.5158        84.1936
   1   2  37     550.028  28.7039      68.1258        172.836     47.9001       -7.16435  0  o    132.681        172.836
   1   2  38     731.597  35.0982      108.367       -130.942     8.61753       -130.942  0  o    118.757       -130.942
   1   2  39     120.746  17.1506      26.8278       -6.42471     27.7628        173.575  0  o     67.673       -6.42471
   1   2  40     256.491  28.5882      59.5063        1.71212     2.22643        1.71212  1  f    73.6624        1.71212
   1   2  41     102.351   32.818      30.0411        51.0996      8.4212         -128.9  1  f    50.5989        51.0996
   1   2  42     33.4189  28.3829      20.9242        111.613     1.20193       -68.3873  0  o    25.7361        111.613
   1   2  43      16.769   50.616      9.94391        141.068      24.806       -38.9324  0  o    40.5096        141.068
   1   3   0     11229.7  569.249       374.42            -90     28.8146             90  0  o    517.174            -90
   1   3   1      201946  7239.04      1780.23        78.8166     495.394        78.8166  0  o     1693.3        78.8166
   1   3   2     43465.5  1557.11      829.048        155.338     241.787        155.338  0  o    780.046        155.338
   1   3   3       60752  2178.98      871.291       -127.854     59.1016       -127.854  0  o    1073.64       -127.854
   1   3   4     19658.8  704.219      413.512        17.4023     137.557       -162.598  0  o    721.812        17.4023
   1   3   5     39477.5  1415.46      587.619        36.7305     367.564       -143.269  0  o    1111.07        36.7305
   1   3   6        5982  214.361      276.956       -54.2402     40.1744         125.76  0  o    366.209       -54.2402
   1   3   7     20141.3  722.483      515.041       -79.3015     154.196        100.699  0  o    722.651       -79.3015
   1   3   8     23308.7  893.614      597.732       -152.398     82.7212        27.6015  0  o    732.448       -152.398
   1   3   9     12793.1  529.236      528.945        149.217     115.824        149.217  0  o    444.091        149.217
   1   3  10       15157  628.174      484.782        61.6285     101.567       -118.372  0  o    605.806        61.6285
   1   3  11     22141.9  849.379      634.028       -82.0793     26.9687        97.9207  0  o    684.066       -82.0793
   1   3  12     1854.63  84.6206      74.1034       -74.6906     223.345        105.309  0  o    297.077       -74.6906
   1   3  13     14236.2  510.722      592.969        76.1097     118.967        76.1097  0  o    475.334        76.1097
   1   3  14     7353.78  281.732      391.527        107.948     26.7882        107.948  0  o    367.635        107.948
   1   3  15     9227.94   468.53      455.142       -127.646     65.8438       -127.646  0  o    394.779       -127.646
   1   3  16     9433.76  359.389      307.464        115.863     210.239       -64.1373  0  o    546.125        115.863
   1   3  17     16957.8  702.682      522.219        114.875     56.7842       -65.1245  0  o    615.593        114.875
   1   3  18      348.24  15.1986      7.96562        55.1076     148.507        55.1076  0  o    150.943       -124.892
   1   3  19     7025.67   289.52      331.395        21.1117     30.6647       -158.888  0  o    392.539        21.1117
   1   3  20     7204.97  276.779      371.612       -39.9078     8.27093       -39.9078  0  o    376.266       -39.9078
   1   3  21      8732.1  334.943      485.469        68.8016     171.321        68.8016  0  o     328.89        68.8016
   1   3  22     2064.73  74.3827      139.174       -79.8613     97.3269        100.139  0  o     250.49       -79.8613
   1   3  23     600.496  23.4056      99.4928        67.3467      15.407        67.3467  0  o    91.3273        67.3467
   1   3  24     563.774   25.527       105.23       -133.185     49.2797       -133.185  0  o    61.5614       -133.185
   1   3  25     6296.58  225.826      290.148        67.9768     68.8929       -112.023  0  o    400.464        67.9768
   1   3  26     2056.25    74.66      262.773       -3.14874     120.818       -3.14874  0  o    144.822       -3.14874
   1   3  27     1007.21  48.3216      94.2701       -114.573     90.0061        65.4273  0  o    190.816       -114.573
   1   3  28     791.539  30.3218      120.177        139.004      1.5777        139.004  0  o    124.724        139.004
   1   3  29     1129.33   53.355      183.629       -4.33646     82.0742       -4.33646  0  o    109.552       -4.33646
   1   3  30     151.913  13.9432      23.2546       -106.042     48.3485        73.9582  0  o    78.5407       -106.042
   1   3  31     1175.95  47.1967      181.411        63.8267      78.751        63.8267  0  o     114.86        63.8267
   1   3  32     48.6837  9.83413      10.0443        101.071     5.07411       -78.9288  0  o    17.2192        101.071
   1   3  33     141.414  12.8156      49.5304        157.234     4.89177        157.234  0  o    47.9697        157.234
   1   3  34     232.799  14.7005      65.8016        164.546      8.8678        164.546  0  o    62.3517        164.546
   1   3  35     961.876  41.0145      122.092       -58.4501     10.4508         121.55  1  f    147.112       -58.4501
   1   3  36     398.703  29.0624      83.2063       -134.264     6.89361       -134.264  0  o    85.2224       -134.264
   1   3  37     75.4394  22.6621      27.2713        124.453     9.51646       -55.5468  1  f    42.4235        124.453
   1   3  38     537.243  35.4877      92.3729        152.682     6.34809        152.682  0  o    102.071        152.682
   1   3  39     232.173  24.9284      51.0008        33.4326     12.0782       -146.567  0  o    77.9169        33.4326
   1   3  40      31.323  22.2027      9.82857        124.774     18.5557       -55.2259  0  o    35.9467        124.774
   1   3  41     53.3787  24.2064      10.3238       -168.539     28.2384        11.4612  0  o    49.9495       -168.539
   1   3  42     164.855   25.536       48.892        133.683     4.84397        -46.317  0  o    62.2481        133.683
   1   3  43     444.106   62.893      76.8822       -63.2064     9.38456        116.794  1  f    101.306       -63.2064
   1   4   0      101579  5150.19      1120.44            -90     28.4783            -90  0  o    1401.54            -90
   1   4   1      6269.2  224.067      225.691       -160.773     85.6746        19.2269  0  o    408.349       -160.773
   1   4   2     14241.5  510.028      358.032        124.858     93.8689       -55.1418  0  o    598.596        124.858
   1   4   3     1535.96  54.9777      61.4896       -19.7085     47.2544       -19.7085  0  o    18.8632       -19.7085
   1   4   4     46803.2  1676.76      717.516        126.659     46.1388       -53.3412  0  o    1007.04        126.659
   1   4   5     4576.16  163.828      364.811        116.296      241.61        116.296  0  o    144.643        116.296
   1   4   6       24990  894.573      655.885       -88.7572     91.1272       -88.7572  0  o    658.945       -88.7572
   1   4   7     9638.34   345.37      333.795       -28.4094      138.35        151.591  0  o     515.22       -28.4094
   1   4   8     21634.3  775.471      610.484        143.903     2.72525        143.903  0  o    660.887        143.903
   1   4   9     8773.71  362.456        423.6        118.118     46.5359        118.118  0  o    393.223        118.118
   1   4  10     26650.8  1021.82      686.307       -22.3672     39.1423        157.633  0  o    756.177       -22.3672
   1   4  11     8180.68  338.476       405.69       -57.7313     39.4507       -57.7313  0  o    382.094       -57.7313
   1   4  12     5190.91  199.328      281.581       -148.706     70.3798         31.294  0  o      354.1       -148.706
   1   4  13     4396.34  168.563       287.91       -48.3052    0.445325        131.695  0  o    291.073       -48.3052
   1   4  14     32457.3  1342.51      683.851       -53.1457     234.807        126.854  0  o    931.404       -53.1457
   1   4  15     28353.3  1086.81      715.642       -169.681     57.8518        10.3187  0  o    788.476       -169.681
   1   4  16     7820.83  299.792      383.062       -142.811      23.384       -142.811  0  o    381.166       -142.811
   1   4  17     1390.45  55.5925      163.652       -80.4819     83.9584       -80.4819  0  o    85.0692       -80.4819
   1   4  18      3517.6  135.482      296.144        61.9681     109.555        61.9681  0  o    201.089        61.9681
   1   4  19     2896.63    103.6      280.372        144.564     132.622        144.564  0  o    160.658        144.564
   1   4  20     5437.15  194.058      416.531        148.214     204.062        148.214  1  f    223.134        148.214
   1   4  21     2792.81  107.504      198.838        19.2072     46.1748       -160.793  1  f    260.013        19.2072
   1   4  22     1066.12  39.3551      117.894        -24.017     18.6467        155.983  0  o    144.839        -24.017
   1   4  23     1356.89  49.5063      185.233        28.8051     76.4987        28.8051  0  o    118.231        28.8051
   1   4  24     730.925  27.9172      94.7634        118.808     19.7808       -61.1923  0  o    126.124        118.808
   1   4  25     427.394  20.8272      77.5344       -110.981     22.1871       -110.981  0  o    61.7551       -110.981
   1   4  26     1625.91  59.3184      177.005        -163.18     6.99038        16.8205  0  o    187.714        -163.18
   1   4  27     7306.29  261.951      402.234       -105.514     40.3451       -105.514  0  o     374.61       -105.514
   1   4  28     1211.71  56.1068      137.121       -58.6422     26.6171        121.358  0  o    172.085       -58.6422
   1   4  29     3908.05  141.048      313.728        123.164     86.3689        123.164  0  o    245.032        123.164
   1   4  30     2911.36  132.602      242.114       -86.2851     25.6931       -86.2851  0  o    237.097       -86.2851
   1   4  31     244.103  15.1746      73.0604       -159.448     24.3482       -159.448  0  o    54.4189       -159.448
   1   4  32        1168  50.8756      152.031        114.024     24.5731        114.024  0  o    144.912        114.024
   1   4  33     459.987  23.3015      121.561       -96.6164     64.5555       -96.6164  0  o    61.1354       -96.6164
   1   4  34     495.731  28.6698      87.4701           8.18     9.71524        -171.82  0  o    106.193           8.18
   1   4  35     509.456  26.2527      102.989      0.0940574     21.6853      0.0940574  0  o    88.9784      0.0940574
   1   4  36     234.761  17.6609      58.6829        158.762     4.51407        -21.238  0  o    70.3841        158.762
   1   4  37     261.313  22.7918      46.9981       -148.475     32.5585        31.5246  0  o    90.4226       -148.475
   1   4  38     250.107    24.45      61.4047        -101.53     1.74658        -101.53  0  o    70.5657        -101.53
   1   4  39     46.4096   21.211      1.72848        3.04492      44.673       -176.955  0  o    57.1266        3.04492
   1   4  40      58.517  21.9208      30.2321        95.0184     8.98706        95.0184  0  o    26.8114        95.0184
   1   4  41     24.4311    22.69      17.1845         171.84     1.97565         171.84  1  f    19.9939         171.84
   1   4  42     64.5422  35.6642      37.1521        8.57328     16.5575        8.57328  0  o    23.7654        8.57328
   1   4  43     21.5991  37.9424       17.939       -143.163     5.18058        36.8367  0  o    26.7302       -143.163
   1   5   0     26817.1  1358.26      577.833             90     103.228             90  0  o    609.004             90
   1   5   1     1337.71  51.4846      123.104        34.5335     33.9348        34.5335  0  o    116.444        34.5335
   1   5   2     67948.4  2437.79      840.314       -136.156     103.033        43.8445  0  o    1244.57       -136.156
   1   5   3     12426.6   445.14      322.189       -115.119     200.235        64.8807  0  o    619.713       -115.119
   1   5   4       43909  1573.43      771.039        57.4997     54.8616         -122.5  0  o    978.339        57.4997
   1   5   5     489.258  26.9215      27.6787       -156.711     52.8052        23.2888  0  o    94.9772       -156.711
   1   5   6     7855.58  279.459      337.245       -128.131     41.2397        51.8694  0  o    417.947       -128.131
   1   5   7     10365.4   372.66      490.557       -98.7516     155.532       -98.7516  0  o     368.44       -98.7516
   1   5   8     9785.53  373.714      523.575        111.867     245.912        111.867  0  o    304.387        111.867
   1   5   9     12354.6  558.473       615.19        110.865     287.679        110.865  0  o    344.294        110.865
   1   5  10     255.377   15.717      7.19537       -145.893     61.2577       -145.893  0  o    56.7884        34.1067
   1   5  11     23558.2  1069.61      680.159       -56.2302     45.7973       -56.2302  0  o    666.649       -56.2302
   1   5  12     2281.41  94.7858      243.733         126.23     100.624         126.23  0  o    144.955         126.23
   1   5  13       15292  586.443      531.683        69.5693     30.6399       -110.431  0  o    571.152        69.5693
   1   5  14     12682.8  525.424      473.822        24.6417     43.1509       -155.358  0  o     527.11        24.6417
   1   5  15     558.006  21.0932      36.8845        -102.84     73.7236        77.1597  0  o    117.068        -102.84
   1   5  16     28865.2     1035      793.162       -157.601     148.328       -157.601  0  o    686.472       -157.601
   1   5  17     4158.68  172.189      276.315        28.3994     27.0254        28.3994  0  o    267.176        28.3994
   1   5  18     1513.99   54.971      163.877       -25.7285     24.2984       -25.7285  1  f    152.716       -25.7285
   1   5  19     9360.63  336.379      435.289       -6.30081     73.5409       -6.30081  0  o    394.547       -6.30081
   1   5  20     1983.87  82.7169      129.815        137.055     115.089       -42.9452  0  o    254.891        137.055
   1   5  21     3305.65   118.33      217.958        113.634      48.306       -66.3657  0  o    279.909        113.634
   1   5  22     1843.18  77.0797      203.803       -80.0957     64.8915       -80.0957  0  o    147.609       -80.0957
   1   5  23      3132.1   159.96      234.415        19.9569     4.26472        19.9569  0  o    250.585        19.9569
   1   5  24     53.8256  7.93049      5.14304       -22.1825     15.6314       -22.1825  0  o    11.5598        157.818
   1   5  25     3638.76  151.354      215.698        31.1422     59.0116       -148.858  0  o    306.695        31.1422
   1   5  26     792.303  39.0087      104.154       -28.9797     39.4937         151.02  0  o    146.587       -28.9797
   1   5  27     597.095  32.5949      108.663       -125.324     10.5494       -125.324  0  o    101.555       -125.323
   1   5  28     4453.35  184.592      339.069        11.4484     92.6781        11.4484  0  o    258.847        11.4484
   1   5  29     1303.12  67.4819      180.652       -16.6923     52.4833       -16.6923  0  o    138.035       -16.6923
   1   5  30     1461.26  86.6233      174.354       -124.995     25.9711       -124.995  0  o    162.398       -124.995
   1   5  31     4146.34  172.872      287.975        60.4189     35.7365        60.4189  0  o    281.433        60.4189
   1   5  32     1920.98  144.029      233.447        -142.47     108.531        -142.47  0  o    141.805        -142.47
   1   5  33     592.449  28.3264       107.04        154.678     7.60615        154.678  0  o    106.448        154.678
   1   5  34     784.338  39.7605      114.297        40.0215     5.61049       -139.979  0  o    130.756        40.0215
   1   5  35     165.654  15.7228      37.6307       -35.5745      28.145        144.425  0  o    71.8232       -35.5745
   1   5  36     58.9038  9.22074      32.7988       -132.267     11.4263       -132.267  0  o    23.7445       -132.267
   1   5  37     283.358  26.2284      65.0145         177.57     1.69038       -2.43024  0  o    75.6127         177.57
   1   5  38     669.404   39.321      96.0264        149.303     8.65555       -30.6966  0  o    123.465        149.303
   1   5  39     120.941  20.9008      14.2707       -5.98003     53.8368         174.02  0  o    83.5925       -5.98003
   1   5  40     27.6847  18.5424      13.0249       -74.2611     8.98165        105.739  0  o    27.6821       -74.2611
   1   5  41     109.281  36.9648      39.6645        107.307     8.33413        107.307  1  f    41.0464        107.307
   1   5  42     192.524   33.641      65.0715        110.803     19.1944        110.803  1  f    52.2339        110.803
   1   5  43     389.855  40.0708      73.7257       -81.1065     8.94528        98.8935  0  o    95.2227       -81.1065
   1   6   0       41697  2109.05      803.552            -90     103.117            -90  0  o    805.249            -90
   1   6   1     8175.14  292.811      376.518        116.279     63.3196        116.279  0  o    365.342        116.279
   1   6   2     64107.5  2293.88      868.858        48.1509     202.868       -131.849  0  o    1262.41        48.1509
   1   6   3       21540  770.276       569.56       -152.307     22.4297       -152.307  0  o    647.601       -152.307
   1   6   4     12480.6  445.484      378.719        179.803     89.1356      -0.197029  0  o    554.286        179.803
   1   6   5     19185.7  685.217      514.894        -71.933     92.0812        108.067  0  o    674.896        -71.933
   1   6   6     7562.44  289.596      408.985       -61.2572     122.935       -61.2572  0  o    317.205       -61.2572
   1   6   7     7307.09  300.321      351.522        143.823     15.7708        143.823  0  o    371.244        143.823
   1   6   8     9676.32  438.953      568.452        100.025     315.556        100.025  0  o    268.029        100.025
   1   6   9     7701.98  346.422      438.702        31.5373     142.472        31.5373  0  o    313.421        31.5373
   1   6  10     12019.2  460.763      437.118       -25.9677      55.787        154.032  0  o     521.12       -25.9677
   1   6  11     34991.7  1341.22      737.933       -103.787     182.597        76.2135  0  o    936.766       -103.787
   1   6  12     1165.89  59.9741      90.6504       -148.601     90.4663        31.3992  0  o    184.562       -148.601
   1   6  13     13859.9  531.478      509.152          104.3     16.3119       -75.6995  0  o    536.752          104.3
   1   6  14     6961.92  248.836       397.19        175.847     72.7744        175.847  0  o    332.524        175.847
   1   6  15     16227.8   582.49      526.225       -57.6994     24.3957        122.301  0  o    585.602       -57.6994
   1   6  16     3954.81  142.051      292.087        14.0757     73.8939        14.0757  0  o    233.304        14.0757
   1   6  17     4933.09  176.672      339.671       -135.005     100.539       -135.005  1  f    260.685       -135.005
   1   6  18     19474.5   698.82      659.147        97.8787     157.703        97.8787  0  o    544.222        97.8787
   1   6  19     2437.69  110.618      166.865        159.487     62.6741       -20.5126  0  o    251.122        159.487
   1   6  20     738.467  31.5412      109.611        134.185     39.9607        134.185  0  o    72.6834        134.185
   1   6  21     17521.3  672.558      628.765       -34.3666      125.33       -34.3666  0  o    530.427       -34.3666
   1   6  22      425.35  20.2763      30.1312        123.745     100.363       -56.2549  1  f     142.36        123.745
   1   6  23     2378.42  108.627      208.944        131.844     16.1899        131.844  0  o     210.18        131.844
   1   6  24     1061.66  56.2049      158.217        140.927     65.1979        140.927  0  o    102.636        140.927
   1   6  25     1395.67  64.6997      109.251        7.10145     79.5875       -172.899  1  f    213.449        7.10145
   1   6  26     2340.17  97.6776      192.056        109.167     51.6353        -70.833  0  o    248.786        109.167
   1   6  27     346.029  17.4094      64.2518       -140.097     24.1075        39.9035  0  o    91.4685       -140.097
   1   6  28     926.663  58.2036      174.264       -76.0873     88.0137       -76.0873  0  o    91.4456       -76.0873
   1   6  29      6506.3   269.99      332.963        96.8797     33.3471       -83.1203  0  o    394.317        96.8797
   1   6  30     480.565  24.7865      70.8059       -63.0102       40.06         116.99  0  o    121.245       -63.0102
   1   6  31     4178.63  190.601      279.576       -60.1738     16.5748       -60.1738  0  o    293.137       -60.1738
   1   6  32     2758.94  127.033      232.759        120.663     32.4013        120.663  0  o    227.152        120.663
   1   6  33     39.5809   9.0871      7.01851        114.705     29.2699       -65.2952  0  o    38.7883        114.705
   1   6  34     130.847   23.796      55.6759        8.28361     21.8604        8.28361  0  o    36.1645        8.28361
   1   6  35     224.967  17.2791      78.0178        58.2261     36.8342        58.2261  0  o    44.8794        58.2261
   1   6  36     880.072   46.294        142.4       -111.167     44.6587       -111.167  0  o    108.346       -111.167
   1   6  37     214.668  20.9509      58.5947       -121.576     2.31057       -121.576  0  o    64.8684       -121.576
   1   6  38        65.6  17.5125      32.9952       -92.0738     7.67222       -92.0738  0  o    29.7877       -92.0738
   1   6  39     72.2755  29.4312      23.0109        62.4134     14.0026       -117.587  0  o    45.2999        62.4134
   1   6  40      71.155  30.2155      21.6585        69.3805     15.0011        -110.62  0  o    45.9748        69.3805
   1   6  41     13.4741  43.9439      20.6474       -133.958     4.55281       -133.958  0  o    20.7761       -133.958
   1   6  42     79.5875  48.7371      33.5919        44.0078     2.06937        44.0078  0  o    35.3573        44.0078
   1   6  43     139.425  51.0949       40.123       -92.5154     6.01052        87.4846  0  o    51.7025       -92.5154
   1   7   0     43869.8  2224.19      823.976             90     18.6824            -90  0  o    968.841             90
   1   7   1      9880.4  353.204      441.317       -166.608     121.177       -166.608  0  o     372.62       -166.608
   1   7   2     26565.1  1018.19      684.766       -123.477      38.932       -123.477  0  o    712.957       -123.477
   1   7   3      1651.6  74.8796      127.163        127.273     50.6731       -52.7269  0  o    197.395        127.273
   1   7   4     58876.6  2437.18      984.137        20.9664     2.18127        20.9664  0  o    1092.56        20.9664
   1   7   5     22418.4  1017.42      794.232        -53.396     380.907        -53.396  0  o    459.961        -53.396
   1   7   6     12918.6  582.337      365.223       -158.484     188.191        21.5159  0  o    615.154       -158.484
   1   7   7     15893.3  609.892      559.473       -170.722     57.0025       -170.722  0  o    535.791       -170.722
   1   7   8     10243.6  366.373      406.899        39.0821     37.1802       -140.918  0  o    472.763        39.0821
   1   7   9     10252.1  393.438      378.723        49.2085     95.5223       -130.791  0  o    504.286        49.2085
   1   7  10     23525.5  843.563      730.488       -71.0392     110.477       -71.0392  0  o    634.099       -71.0392
   1   7  11     2109.42  115.363      138.476        12.5317     107.561       -167.468  0  o    251.718        12.5317
   1   7  12     8192.38  294.166      435.325       -175.675     84.7471       -175.675  0  o    359.131       -175.675
   1   7  13     13625.5  520.764      488.052       -139.249     44.6595        40.7514  0  o    546.919       -139.249
   1   7  14     14650.1  525.839      526.598        74.9291     2.27152       -105.071  1  f    551.047        74.9291
   1   7  15     3145.09  113.327      211.382       -64.5384     32.6438        115.462  0  o    260.697       -64.5384
   1   7  16     25832.1  926.978      684.312       -28.4798     19.9226       -28.4798  0  o    713.353       -28.4798
   1   7  17     9968.71   357.08      313.866        179.071     204.539      -0.928804  0  o    560.737        179.071
   1   7  18     2421.98   87.496      212.522        74.5947     31.9918        74.5947  0  o    196.601        74.5947
   1   7  19     909.627  54.7358      63.0135       -45.0628     118.441        134.937  1  f     190.46       -45.0628
   1   7  20      2535.5  97.7967      137.664       -160.458     150.081        19.5422  0  o    301.077       -160.458
   1   7  21     2219.71  79.6403      257.922        118.456     139.533        118.456  0  o    125.024        118.456
   1   7  22     3873.49  160.206      250.335       -2.01302      22.262        177.987  0  o    294.529       -2.01302
   1   7  23     425.914  20.7855       79.439        -17.895     26.3745        -17.895  0  o    57.9539        -17.895
   1   7  24     3447.69  157.042      323.325        36.4353     169.893        36.4353  0  o    169.506        36.4353
   1   7  25      1041.5   76.695      147.758       -71.2151     7.16327       -71.2151  0  o     141.78       -71.2151
   1   7  26     4109.19  209.062       280.07       -162.958     18.7903        17.0415  0  o    305.292       -162.958
   1   7  27     143.112    16.36      33.3352        -98.653     164.259        -98.653  0  o     135.57         81.347
   1   7  28     2813.43  127.726      249.071       -10.3181     32.2057       -10.3181  0  o    229.926       -10.3181
   1   7  29     1051.79   50.061      141.308       -120.813     5.11804       -120.813  0  o    146.559       -120.813
   1   7  30     823.395  49.5955      152.056        69.9081     63.1401        69.9081  0  o     97.433        69.9081
   1   7  31     1302.57  69.1687       132.75        71.1616     36.6562       -108.838  0  o     188.66        71.1616
   1   7  32      294.72  26.8386       66.423       -125.852     5.28594        54.1482  0  o    79.6412       -125.852
   1   7  33     115.787  19.4198      52.3576        165.624     27.4169        165.624  0  o    26.6233        165.624
   1   7  34     1482.98  79.2535      181.289        61.9247     37.9664        61.9247  0  o    153.037        61.9247
   1   7  35     216.441   16.296      51.2835       -80.1248     16.7241        99.8752  0  o     73.977       -80.1248
   1   7  36     288.802  20.8638      83.9674        113.566     32.2043        113.566  0  o    57.2634        113.566
   1   7  37     8.53168  31.2742      14.2511        178.414      2.8535        178.414  0  o    13.1066        178.414
   1   7  38     83.9409  24.8588      34.8401       -150.765     2.17495       -150.765  0  o    38.3309       -150.765
   1   7  39     52.4366  27.9368       32.972        26.3636     20.5096        26.3636  0  o    15.2124        26.3636
   1   7  40      35.751  27.7093      20.8993       -104.294     1.43134       -104.294  0  o    24.3462       -104.294
   1   7  41     462.969  40.2554      85.9989        78.2903     15.4742        78.2903  0  o    90.7671        78.2903
   1   7  42     74.0609  32.0934      34.2444       -15.0358     4.06511       -15.0358  0  o    33.7439       -15.0358
   1   7  43     211.851  35.1614      52.6076       -144.036     9.66082        35.9635  0  o    69.5538       -144.036
   1   7  44      -7.371  101.013      24.1306        122.913      2.0746       -57.0869  0  o    29.6451        122.913
   1   8   1     6939.72  406.878      406.254       -157.996     139.302       -157.996  0  o    291.659       -157.996
   1   8   2      1813.4  82.7341      142.667        16.7678     38.3813       -163.232  0  o     199.43        16.7678
   1   8   3     8948.61  370.418      428.922        163.458     97.4156        163.458  0  o    367.222        163.458
   1   8   4     13314.9  477.715      435.383       -15.6748     61.5999        164.325  0  o    552.312       -15.6748
   1   8   5     1811.63  82.6759      205.706       -36.9087     104.847       -36.9087  0  o     107.85       -36.9087
   1   8   6     2775.47  99.6344      246.442       -164.114      76.242       -164.114  0  o    182.014       -164.114
   1   8   7     2889.02  146.987      181.188        127.397     73.8889       -52.6032  0  o    272.626        127.397
   1   8   8     15069.1   684.34       496.03        49.4175     40.3524       -130.582  0  o    572.854        49.4175
   1   8   9     19760.6  758.279      592.619        41.4915  0.00470281       -138.508  0  o    632.574        41.4915
   1   8  10     10221.3  364.664      418.024       -136.286     45.1288        43.7137  0  o    475.679       -136.286
   1   8  11     15052.4  539.766      553.234       -63.2222      34.281       -63.2222  0  o    533.295       -63.2222
   1   8  12        3770  156.592       155.79        137.851     215.108       -42.1485  0  o    381.659        137.851
   1   8  13     10107.8  361.784      399.841       -170.385     73.2278        9.61527  0  o     487.85       -170.385
   1   8  14     869.319  32.5299      2.86593       -174.849     233.314       -174.849  0  o    246.241        5.15138
   1   8  15     25225.9  905.284      686.094        3.78094     38.2792        3.78094  0  o    694.916        3.78094
   1   8  16     9580.56  343.811      383.732        81.4432     48.8329       -98.5568  0  o    466.922        81.4432
   1   8  17     22656.6  812.573       664.99        117.597     77.2983        117.597  0  o    637.952        117.597
   1   8  18     13071.8  500.931      460.912       -95.6748     21.6694        84.3252  0  o    527.258       -95.6748
   1   8  19     1195.22  44.1805       151.92       -107.048     32.0508       -107.048  0  o    124.736       -107.048
   1   8  20     4374.78   181.55      287.538        78.5533     14.8485        78.5533  0  o    286.073        78.5533
   1   8  21     9985.95  358.566      360.462        -43.956     129.283        136.044  0  o    518.381        -43.956
   1   8  22     3526.15  146.703      229.131        122.522     39.2726       -57.4782  0  o    290.571        122.522
   1   8  23     6827.63  282.976      307.662        97.2677     74.0477       -82.7323  0  o     417.57        97.2677
   1   8  24     9270.77  384.452      388.212        -53.718     18.3981        126.282  0  o    449.808        -53.718
   1   8  25     173.697  13.7205      23.0663       -128.358     57.7323        51.6423  0  o    81.5633       -128.358
   1   8  26      4609.7  210.078      284.163        117.337      45.149       -62.6629  0  o    336.643        117.337
   1   8  27     1329.93  62.1853      121.872        -6.7391     77.6356        173.261  0  o    206.677        -6.7391
   1   8  28     543.284  29.8498      101.929        144.182     5.50253        144.182  0  o    102.249        144.182
   1   8  29     2314.67  106.164      187.804        77.6162     40.6336       -102.384  0  o    245.798        77.6162
   1   8  30     3090.68  157.383      233.143       -52.1112      8.1894        127.889  0  o    264.345       -52.1112
   1   8  31     296.238  20.3987      83.9601        89.5779     31.5255        89.5779  0  o    58.3555        89.5779
   1   8  32     1297.82  62.8385      169.248        113.637     23.8413        113.637  0  o    152.403        113.637
   1   8  33     1991.59  84.8904      209.213       -108.621     34.5941       -108.621  0  o    186.185       -108.621
   1   8  34     151.734  12.9188       60.343        46.2855     22.3257        46.2855  0  o    40.5381        46.2855
   1   8  35     620.961  31.1748      92.6192        142.579     21.3078       -37.4213  0  o    123.447        142.579
   1   8  36     331.027  22.7236      70.9759       -142.424     4.86329        37.5761  0  o    83.7452       -142.424
   1   8  37     206.521  26.2557      55.0479        -71.254      2.8034        108.746  0  o    66.3911        -71.254
   1   8  38     289.708  30.0602      56.0438       -63.8897     20.1671         116.11  0  o    90.9127       -63.8897
   1   8  39     430.464  37.0556      71.5962        80.2079     15.0193       -99.7921  0  o    105.473        80.2079
   1   8  40     332.136  34.6691      66.3484        126.725     2.87291       -53.2746  0  o    86.3418        126.725
   1   8  41     262.055   33.742      65.0681        -55.502     12.9208        -55.502  0  o    66.9288        -55.502
   1   8  42     81.6734  30.8502      45.7916        83.7673     24.0384        83.7673  0  o     24.251        83.7673
   1   8  43     14.0423  32.0977      20.3439       -175.345      5.2257       -175.345  0  o    16.8346       -175.345
   1   8  44     237.172  54.1435      61.5902       -78.9181     8.46497       -78.9181  0  o     59.903       -78.9181
   1   9   0     4500.19  264.492      280.883             90     71.3325             90  0  o    226.747             90
   1   9   1      3289.2  167.159      242.992       -169.688     32.7562       -169.688  0  o    229.542       -169.688
   1   9   2     4778.52  217.259      220.484       -36.6748     114.978        143.325  0  o    368.981       -36.6748
   1   9   3     31832.6  1317.54      655.411         52.696     203.387       -127.304  0  o    912.678         52.696
   1   9   4     14585.7  604.598      516.752         6.3112     17.0622         6.3112  0  o    532.998         6.3112
   1   9   5     11009.2  422.174      500.916        -41.186     124.938        -41.186  0  o    401.898        -41.186
   1   9   6     44700.2  1848.77      871.081       -169.133     39.5379        10.8667  0  o    974.386       -169.133
   1   9   7     29977.4  1150.07      714.434        147.621     29.6454       -32.3794  0  o    796.441        147.621
   1   9   8     8177.11  414.189      347.053        50.8345     59.5841       -129.166  0  o    435.268        50.8345
   1   9   9     12016.8  431.342       404.37       -52.9426     146.674        127.057  0  o    567.622       -52.9426
   1   9  10     16015.6  572.111      559.822       -140.315     15.9507       -140.315  0  o    560.448       -140.315
   1   9  11     25430.3  912.289      610.069       -137.735       174.2        42.2649  0  o    808.881       -137.735
   1   9  12     266.569  13.1223      7.36375         82.351     71.0256         82.351  0  o    65.7583        -97.649
   1   9  13     24187.6  925.627      639.734       -145.958     30.7529         34.042  0  o    717.027       -145.958
   1   9  14      2989.6  107.452      287.963        16.4528     151.356        16.4528  0  o    146.526        16.4528
   1   9  15     3843.84  174.328      272.308       -94.2402     44.2539       -94.2402  0  o     245.54       -94.2402
   1   9  16     2573.56  93.0849      227.708       -101.412     47.6742       -101.412  0  o     195.02       -101.412
   1   9  17     7959.81  286.144      338.926       -145.903      58.362        34.0971  0  o    432.699       -145.903
   1   9  18     7285.87  261.219      422.918        18.6525     108.591        18.6525  0  o    325.708        18.6525
   1   9  19     2799.88   100.12      270.121       -60.5627     99.8518       -60.5627  0  o    177.682       -60.5627
   1   9  20     9028.26  324.151      350.407       -151.766     112.095        28.2339  0  o    486.438       -151.766
   1   9  21     4766.85  183.513      278.361        88.5443     28.0616       -91.4557  0  o    329.277        88.5443
   1   9  22     4757.84   242.22      231.349        25.1558     116.389       -154.844  0  o      377.2        25.1558
   1   9  23     8132.99  312.041      412.505       -140.033     74.1353       -140.033  0  o    370.781       -140.033
   1   9  24     4118.27  210.031      276.514       -11.6797     28.0005       -11.6797  0  o    275.298       -11.6797
   1   9  25     2882.26  168.797      264.176        17.3847     40.3557        17.3847  0  o    226.189        17.3847
   1   9  26     9251.25   420.28      452.462       -166.366     36.3162       -166.366  0  o    425.759       -166.366
   1   9  27     1625.02  84.3916      137.762       -119.944      82.641        60.0564  0  o    230.596       -119.944
   1   9  28     7416.76  336.976      380.242        36.3013     3.63402        36.3013  0  o    399.456        36.3013
   1   9  29     201.193  13.1402      47.0076        135.454     17.5204       -44.5463  0  o    69.4327        135.454
   1   9  30     984.401  53.4819      115.964        159.891     34.5086       -20.1091  0  o     164.78        159.891
   1   9  31     365.405  30.7405      52.5098        35.9707     52.2033       -144.029  0  o    116.479        35.9707
   1   9  32     675.637  33.0074      127.218       -23.3218     28.9701       -23.3218  0  o    102.899       -23.3218
   1   9  33     432.716  27.5164       95.513        124.868     15.1711        124.868  0  o    85.5797        124.868
   1   9  34     485.809  26.0648       95.569        28.9763     6.09458        28.9763  0  o    95.2924        28.9763
   1   9  35     3342.12  140.619      264.124       -83.4315     48.0698       -83.4315  0  o    233.776       -83.4315
   1   9  36     452.459  35.4387      84.1796       -136.109     3.94061        43.8914  0  o    97.1475       -136.109
   1   9  37     126.157  23.3292      50.4642        140.659     14.4689        140.659  0  o    41.2329        140.659
   1   9  38     205.041  27.3275      56.7546        53.3241     2.88952        53.3241  0  o    64.1256        53.3241
   1   9  39     103.554  27.1142      41.9777        53.3948     8.82642        53.3948  0  o    40.3964        53.3948
   1   9  40     292.793  33.1404      57.5588       -100.171     12.3316        79.8287  0  o     86.967       -100.171
   1   9  41       3.233  27.1251      15.8308        173.717     4.11836        173.717  0  o    13.0139        173.717
   1   9  42     170.518  33.0716      53.7468        6.65051     2.00264        6.65051  0  o    57.5273        6.65051
   1   9  43     76.2609  32.6629       34.296         148.15     4.51179         148.15  0  o    33.0694         148.15
   1   9  44     211.927  54.7199      62.8915        154.935     18.0633        154.935  0  o    50.3928        154.935
   1  10   0     679.507  35.8865      68.4902            -90     3.73942            -90  0  o    67.4021            -90
   1  10   1     5315.87  203.728      442.488       -75.2016     289.208       -75.2016  0  o    160.799       -75.2016
   1  10   2     13953.8  500.656       463.48        133.067     78.0222       -46.9329  0  o    571.836        133.067
   1  10   3     25620.5  919.184      703.309        70.2773     47.8552        70.2773  0  o    695.814        70.2773
   1  10   4     617.258  27.8724      54.6681       -177.097     30.6185        2.90346  1  f    91.9479       -177.097
   1  10   5     23127.9  883.222      561.788       -125.241     159.343        54.7592  0  o    770.523       -125.241
   1  10   6     2988.03  215.009      296.664        155.289     172.286        155.289  0  o    133.118        155.289
   1  10   7     18792.3  777.296      534.547        34.2372     127.891       -145.763  0  o    682.935        34.2372
   1  10   8       20263   833.44      556.574         17.288     129.386       -162.712  0  o    707.679         17.288
   1  10   9       13625  565.045      441.996       -60.4149     131.791        119.585  0  o    592.339       -60.4149
   1  10  10     9651.38  370.413      375.248       -73.4703     100.651         106.53  0  o    491.699       -73.4703
   1  10  11     1118.49  81.8557      126.507       -41.2953     12.6179       -41.2953  0  o    117.813       -41.2953
   1  10  12       25235  1043.33      700.008         -52.71     63.7672         -52.71  0  o    681.068         -52.71
   1  10  13     1610.74  67.4983      169.364        113.844     118.973        113.844  0  o    54.0669        113.844
   1  10  14     3983.36  165.485       295.86       -37.2108      83.356       -37.2108  0  o    228.696       -37.2108
   1  10  15     17835.2   682.93      618.907        39.1695     123.855        39.1695  0  o    535.561        39.1695
   1  10  16     16351.4  586.562      480.733        49.9503      101.26        -130.05  0  o    632.459        49.9503
   1  10  17     6379.78  228.503      341.679       -23.7702     29.1259       -23.7702  0  o    341.453       -23.7702
   1  10  18     10135.9  364.057      469.378        -144.74     67.5857        -144.74  0  o    417.538        -144.74
   1  10  19     1719.21  67.4623      96.2898        95.8706      153.78       -84.1294  0  o    261.653        95.8706
   1  10  20     5677.84  258.244      334.022       -51.5589     30.2588       -51.5589  0  o    320.263       -51.5589
   1  10  21     1416.14  86.3801      123.823       -57.0838     63.4528        122.916  0  o    201.686       -57.0838
   1  10  22     8639.18  358.156      325.294         118.98      131.01         -61.02  0  o    495.926         118.98
   1  10  23     3473.03  204.146      229.362        55.3731     27.4184       -124.627  0  o     281.85        55.3731
   1  10  24     16247.8  623.028      540.868       -65.1254     97.7326        114.875  0  o    638.815       -65.1254
   1  10  25     2343.43  97.4855      255.375        98.7115     72.6058        98.7115  0  o    184.916        98.7115
   1  10  26     1401.39  65.3698      174.789        60.3719     17.4764        60.3719  0  o     161.09        60.3719
   1  10  27     484.525  29.4146      123.998        140.149     64.2393        140.149  0  o    62.5625        140.149
   1  10  28     322.998  17.4065      92.4759        31.5078     42.0638        31.5078  0  o    53.4909        31.5078
   1  10  29      34.209  11.2673      13.3891        160.564     66.9778        160.564  0  o     57.817       -19.4363
   1  10  30     650.536    31.76      116.627       -118.807     18.8742       -118.807  0  o    107.035       -118.807
   1  10  31     3165.56  146.145      250.542        140.635     27.3629        140.635  0  o    243.373        140.635
   1  10  32     52.5363  9.90362      18.8822        146.338     13.1168       -33.6616  0  o    33.4939        146.338
   1  10  33     1641.25  71.2079       180.73       -87.1463     12.0396       -87.1463  0  o    176.396       -87.1463
   1  10  34     716.525  34.9414      129.346        15.0673     33.0367        15.0673  0  o    102.465        15.0673
   1  10  35     140.441    11.21      63.9007       -18.2225     34.6359       -18.2225  0  o    31.6255       -18.2225
   1  10  36     88.1789  21.5502      29.6699          100.3     14.3965       -79.7001  0  o    49.4427          100.3
   1  10  37     324.352  30.8325      70.8772       -108.059     1.25655        71.9409  0  o    82.4927       -108.059
   1  10  38     202.511  27.9254      48.7325       -73.3613     12.7798        106.639  0  o    73.0937       -73.3613
   1  10  39     1297.24  75.3719      139.121        54.8505     2.08709        54.8505  0  o    166.641        54.8505
   1  10  40     47.8749  26.8755      17.7866        117.908     12.2212       -62.0916  0  o    37.5147        117.908
   1  10  41     146.526  30.0458      64.2346       -55.3003     29.1871       -55.3003  0  o    38.8488       -55.3003
   1  10  42     22.7222  30.8678      13.6263        101.315     13.8109       -78.6849  0  o    30.4258        101.315
   1  10  43      74.586  32.7133      30.6998        91.3506     1.98027       -88.6494  0  o    36.1862        91.3506
   1  10  44     124.844  50.1327      41.4998       -75.5146     4.69314       -75.5146  0  o    41.2568       -75.5146
   1  11   0     14006.6  711.389      514.284             90     110.823             90  0  o    420.599             90
   1  11   1     14021.8  502.919      480.772        29.9339     51.9341       -150.066  0  o    559.073        29.9339
   1  11   2     3711.33   154.04      334.957       -150.222     180.697       -150.222  0  o    162.855       -150.222
   1  11   3      5634.3  233.215      364.719       -167.453     107.576       -167.453  0  o    272.809       -167.453
   1  11   4     10001.1  358.279      493.522       -5.89888     150.054       -5.89888  0  o    365.807       -5.89888
   1  11   5     6225.46  223.888      347.861       -69.5195     15.6735       -69.5195  0  o    341.431       -69.5195
   1  11   6     18255.1  654.854      641.884        -159.56     104.504        -159.56  0  o    553.505        -159.56
   1  11   7     25625.4  1059.85      717.489        106.019     37.3275        106.019  0  o    701.664        106.019
   1  11   8     16131.2  730.365       517.99        58.4439     69.2294       -121.556  0  o    606.533        58.4439
   1  11   9     15368.3    587.3      568.597       -136.564     60.7934       -136.564  0  o    525.108       -136.564
   1  11  10     2051.99  148.535      129.688        76.4243     115.116       -103.576  0  o    253.465        76.4243
   1  11  11      1096.4  57.0185      91.3033        65.4634     63.1308       -114.537  0  o    165.434        65.4634
   1  11  12     41032.1  1700.53      788.427       -118.124     124.653        61.8761  0  o    980.041       -118.124
   1  11  13     1062.94  49.9815      119.087       -89.2114        22.1       -89.2114  0  o     104.36       -89.2114
   1  11  14     12792.2  490.757       523.09        171.835     103.694        171.835  0  o    453.341        171.835
   1  11  15     7660.15  294.174      323.479       -50.3927     77.8819        129.607  0  o     435.48       -50.3927
   1  11  16     4668.52   212.17      428.138       -154.783     314.983       -154.783  0  o    123.322       -154.783
   1  11  17     7531.36  382.832       342.92       -163.993     66.1918        16.0068  1  f    428.699       -163.993
   1  11  18     4262.02  194.015      282.559        37.9807     8.60139        37.9807  0  o    285.454        37.9807
   1  11  19      9032.9  459.094      374.608       -68.6011     64.6301        111.399  0  o    460.735       -68.6011
   1  11  20      8620.8  391.727      357.032       -158.772     78.5367         21.228  0  o    466.245       -158.772
   1  11  21     11077.2  458.244      430.234        45.6351     31.1039       -134.365  0  o    497.884        45.6351
   1  11  22      1182.2   46.982       172.31       -74.3581     73.7814       -74.3581  0  o    107.287       -74.3581
   1  11  23     3842.28  175.712      250.806       -134.753     9.64278         45.247  0  o    286.352       -134.753
   1  11  24     4324.87  219.639      310.094        33.2246     14.5714        33.2246  0  o    296.043        33.2246
   1  11  25     2835.71  145.296      232.612        24.8242     18.4331       -155.176  0  o    254.296        24.8242
   1  11  26     5808.42  241.154      363.166       -147.013     39.6651       -147.013  0  o    331.584       -147.013
   1  11  27      3168.7  132.606      249.912        32.4312     1.19409       -147.569  0  o    263.071        32.4312
   1  11  28     1261.75  61.2785      186.689         128.16     65.6105         128.16  0  o    128.533         128.16
   1  11  29     1291.39  61.6951      158.861       -150.514     7.61206       -150.514  0  o     163.22       -150.514
   1  11  30      1943.3  83.0319      212.021       -56.7425     48.1676       -56.7425  0  o    179.412       -56.7425
   1  11  31     2077.65  89.1136      205.054       -28.0021     3.75036       -28.0021  0  o    207.304       -28.0021
   1  11  32     427.616  23.7641      106.297         65.822     35.2477         65.822  1  f    75.2009         65.822
   1  11  33     940.219  43.7724      128.186        131.697     7.81047        -48.303  0  o    142.112        131.697
   1  11  34     357.926  21.4368      80.0888        -56.346     1.81488        -56.346  1  f    84.1724        -56.346
   1  11  35     1220.68  78.5898      151.547       -81.4208     12.8676       -81.4208  0  o    149.701       -81.4208
   1  11  36     231.251  25.7193      57.6552        44.2295      7.4627        -135.77  0  o    72.9675        44.2295
   1  11  37     352.728  31.7534      77.5321       -175.643     5.65503       -175.643  0  o    82.0762       -175.643
   1  11  38      383.65  35.6773      89.5483       -59.1808     26.2969       -59.1808  0  o    75.0337       -59.1808
   1  11  39     242.102  29.9713      67.5364        96.2724     16.7063        96.2724  0  o    61.6971        96.2724
   1  11  40     97.9454  27.0263      44.7931        143.113     18.3011        143.113  0  o    33.0517        143.113
   1  11  41     62.8776  29.0669      32.6113       -27.5885     4.21553       -27.5885  0  o    30.7403       -27.5885
   1  11  42     70.3168  33.3169      34.7886       -83.2751     6.62519       -83.2751  0  o    30.4227       -83.2751
   1  11  43     347.828  49.1581      70.8857        132.517     5.97771       -47.4827  0  o    83.9941        132.517
   1  11  44      58.038  65.1385      18.5631        128.456     18.0304       -51.5439  0  o    41.3554        128.456
   1  12   0      1624.4  96.6518      181.473            -90     42.0624             90  0  o    224.634            -90
   1  12   1     1715.93  61.9825       152.25       -174.134     36.4126        5.86558  0  o    190.692       -174.134
   1  12   2     8584.18   306.79      433.512        161.323     54.5241        161.323  0  o    385.084        161.323
   1  12   3     17723.7  636.252      514.893      -0.268259     144.458        179.732  0  o     673.01      -0.268259
   1  12   4     2783.05  127.137      249.146       -102.574     60.9811       -102.574  0  o    192.789       -102.574
   1  12   5     1249.63    62.51      61.6148       -115.194     163.876        64.8061  0  o    231.733       -115.194
   1  12   6      2874.7   169.19      161.364       -83.5503     130.655        96.4497  0  o    300.827       -83.5503
   1  12   7     1773.05  74.3684      151.728       -55.9179     37.1056        124.082  0  o    194.907       -55.9179
   1  12   8     52053.9  1868.22      1075.63       -44.6681      160.55       -44.6681  0  o    946.073       -44.6681
   1  12   9     4576.12  268.704      321.265        117.276     71.7598        117.276  0  o    258.358        117.276
   1  12  10     10633.5  440.707      406.547        163.497     48.6986       -16.5026  0  o    487.761        163.497
   1  12  11       51680  1980.47      1023.89       -72.2066     138.396       -72.2066  0  o    950.504       -72.2066
   1  12  12     25239.7  968.614      706.422       -56.0551     83.0481       -56.0551  0  o    670.619       -56.0551
   1  12  13     4346.28  221.716      354.035       -1.90238     171.291       -1.90238  0  o    197.409       -1.90238
   1  12  14     6759.77  307.383       392.89         15.464     107.901         15.464  0  o    308.847         15.464
   1  12  15     14988.7  760.414      495.853       -3.53882     22.5562        176.461  0  o    563.949       -3.53882
   1  12  16     38756.7  1759.37      913.196        70.1746     108.641        70.1746  0  o    831.217        70.1746
   1  12  17     20739.6  858.209      598.706       -123.694     54.1038        56.3056  0  o    677.913       -123.694
   1  12  18     2236.69  133.543      138.407        -80.592     121.147         99.408  0  o    271.112        -80.592
   1  12  19     15018.1  621.594       485.22        41.4886     82.6006       -138.511  0  o    604.726        41.4886
   1  12  20     877.661  42.2282       152.67       -82.2171     79.4326       -82.2171  0  o    78.5674       -82.2171
   1  12  21     3937.49   179.62       278.13       -135.732     30.3803       -135.732  0  o    267.916       -135.732
   1  12  22     23740.2  910.709      637.746        84.1828     14.8029       -95.8172  0  o    711.854        84.1828
   1  12  23     8411.58  323.175      443.911       -34.7393      32.834       -34.7393  1  f    412.969       -34.7393
   1  12  24     5124.38  261.119      254.996       -88.6526     149.526        91.3474  0  o     405.81       -88.6526
   1  12  25     17124.2  656.885        632.9        115.064     74.2015        115.064  0  o    566.614        115.064
   1  12  26     1425.78  60.5079      236.801        27.2495      139.52        27.2495  0  o    100.748        27.2495
   1  12  27     1835.09  78.4363       142.41        -92.274     95.4714         87.726  0  o    249.405        -92.274
   1  12  28     2508.39  105.955      210.469        91.4055      18.131       -88.5945  0  o    242.804        91.4055
   1  12  29     2265.35  95.9626      212.801       -6.21247     13.3314       -6.21247  0  o    215.326       -6.21247
   1  12  30      574.38  28.9522      94.3189       -93.5197     12.9345        86.4803  0  o    117.448       -93.5197
   1  12  31     3272.35  168.714      276.203        172.213     43.4645        172.213  0  o    239.646        172.213
   1  12  32     96.5149  13.2205       15.732       -26.2831     49.4606        153.717  0  o    68.1838       -26.2831
   1  12  33     1651.05   72.433      179.301       -14.9256     7.72254       -14.9256  0  o    179.195       -14.9256
   1  12  34     199.799   15.243      65.8912        67.7023     14.6302        67.7023  0  o    54.3238        67.7023
   1  12  35      867.68   46.679      128.976       -145.442     12.7567       -145.442  0  o    125.336       -145.442
   1  12  36     632.105  42.8232       111.63       -55.0158     18.1528       -55.0158  1  f    105.844       -55.0158
   1  12  37     260.832  30.6919      51.2026       -3.75464     26.2145        176.245  0  o    89.9476       -3.75464
   1  12  38     133.247  26.8163      52.2608        61.8284     16.5944        61.8284  0  o    42.2457        61.8284
   1  12  39     519.505  51.5022      83.6579        64.4856      7.0312       -115.514  0  o     109.89        64.4856
   1  12  40     75.7402    32.92      29.3486       -101.435     1.58089         78.565  0  o    38.5154       -101.435
   1  12  41     122.439  31.0283      52.6227       -33.9411     14.5552       -33.9411  0  o    41.1262       -33.9411
   1  12  42     211.599  34.9107      66.0724        134.026     13.4326        134.026  0  o    56.7371        134.026
   1  12  43     9.38669  47.0786      23.5887       -30.3995     7.15184       -30.3995  0  o    17.9193       -30.3995
   1  12  44     88.2264   46.524      39.9693        23.1473     16.9419        23.1473  0  o    25.9587        23.1473
   1  13   0     163.202  13.1581      30.0816             90      83.813            -90  1  f    116.027             90
   1  13   1     57395.2  2057.28      1083.74         4.7944      31.558         4.7944  0  o    1064.85         4.7944
   1  13   2     16733.5  641.471       676.97       -170.102     212.437       -170.102  0  o    472.314       -170.102
   1  13   3     795.147  35.1139      80.9268       -149.184     32.4686        30.8157  0  o    115.775       -149.184
   1  13   4     28703.2  1028.41       742.07        23.7146     6.70008       -156.285  0  o    767.241        23.7146
   1  13   5     1652.93  60.3481      188.117        138.985     130.154        138.985  0  o     59.574        138.985
   1  13   6     2206.83  130.671      231.429        132.071      89.182        132.071  0  o    146.577        132.071
   1  13   7     78578.7  2817.42      1222.21        34.4898     2.89235        -145.51  0  o    1265.17        34.4898
   1  13   8     14108.1  505.234      424.908       -67.4136     182.337        112.586  0  o     628.34       -67.4136
   1  13   9     7273.72  258.631      385.888        152.246     64.9441        152.246  1  f    347.713        152.246
   1  13  10     2451.38  177.083      159.286        1.88406      78.566       -178.116  0  o    255.216        1.88406
   1  13  11      9617.5  398.781      429.711       -86.7021      45.309       -86.7021  0  o    413.345       -86.7021
   1  13  12     3526.44  207.405      290.464        71.0662     97.9981        71.0662  0  o    207.767        71.0662
   1  13  13     14490.3  656.044      569.914        79.7857     138.338        79.7857  0  o    467.212        79.7857
   1  13  14     11055.6  502.577      434.441       -127.869     2.48957         52.131  0  o    474.583       -127.869
   1  13  15     533.035  26.5478      68.7656       -67.0446     13.5681       -67.0446  0  o    60.1869       -67.0446
   1  13  16     4683.59  179.663      354.845        62.9201     124.455        62.9201  1  f    241.366        62.9201
   1  13  17     5953.36  247.356      326.409       -91.3173     10.0884        88.6827  0  o    350.253       -91.3173
   1  13  18     4410.65  200.511      254.667       -28.4567     55.7687        151.543  0  o    324.998       -28.4567
   1  13  19     4044.38  155.804       295.82       -144.341     51.4646       -144.341  0  o    260.805       -144.341
   1  13  20     2599.83  119.534      218.375        137.247     9.70286        137.247  0  o     224.32        137.247
   1  13  21     3159.46  114.398      211.858        17.2841     46.2253       -162.716  0  o    279.627        17.2841
   1  13  22     2115.61  77.2546      242.421       -93.2079     63.6359       -93.2079  0  o    174.149       -93.2079
   1  13  23     1351.96   58.278      223.246        165.289     114.939        165.289  0  o    107.723        165.289
   1  13  24     4958.17   190.41      358.519        2.29018     69.8379        2.29018  0  o    290.006        2.29018
   1  13  25     842.033  41.9776      175.915        10.0702     104.536        10.0702  0  o    72.4778        10.0702
   1  13  26     4994.81  208.353      325.448       -158.854     14.5072       -158.854  0  o    322.346       -158.854
   1  13  27     2742.73  106.504      250.645        32.6231     36.5331        32.6231  0  o    224.664        32.6231
   1  13  28     654.127  28.7053      135.839        97.0707     51.7401        97.0707  0  o    89.6064        97.0707
   1  13  29     666.915  37.1132      91.3833       -148.606     38.5498        31.3944  0  o    140.315       -148.606
   1  13  30     1231.06  55.1553      186.305       -70.2756      56.356       -70.2756  0  o    131.841       -70.2756
   1  13  31     2889.04  149.643      265.814        3.20383     53.5961        3.20383  0  o    218.509        3.20383
   1  13  32     1319.89  59.4476       130.16         81.876     58.7152        -98.124  0  o    194.035         81.876
   1  13  33     277.051  19.1086      59.8895         150.39     21.7881         -29.61  0  o    85.2661         150.39
   1  13  34     1972.08  92.8152      197.639       -73.5795      18.259       -73.5795  0  o    189.978       -73.5795
   1  13  35     304.587  25.8227      68.2568       -31.2832     8.00201        148.717  0  o    83.7532       -31.2832
   1  13  36     512.779  49.6098      100.077        66.8499     16.1862        66.8499  0  o    93.7992        66.8499
   1  13  37     447.455  50.2799      87.0393        99.3072     5.79221        99.3072  0  o     94.284        99.3072
   1  13  38     221.334  30.9515      62.4853       -57.6915      9.3659       -57.6915  1  f    63.7483       -57.6915
   1  13  39     258.195  40.1754      61.4757        163.353     0.76679        163.353  0  o     73.956        163.353
   1  13  40     242.199  40.7708      74.5263        116.014     16.3952        116.014  0  o    62.7223        116.014
   1  13  41     65.9299  28.1008      29.1669       -28.0646     5.22135        151.935  0  o    37.0813       -28.0646
   1  13  42      95.219  30.1244      39.0449       -82.8045     1.89546       -82.8045  0  o    39.9591       -82.8045
   1  13  43     161.599  32.6492       48.538        134.182     3.71789       -45.8185  0  o    56.8437        134.182
   1  13  44     107.194  35.0339      33.0935        86.7216     9.25814       -93.2784  0  o    47.6308        86.7216
   1  14   0       20146  1022.22      636.766             90     91.8547            -90  0  o    735.431             90
   1  14   1     7556.39  271.252      312.214         -107.1     141.219        72.8996  0  o    459.634         -107.1
   1  14   2     6014.35  215.295      240.804       -136.594     197.015        43.4063  0  o    445.624       -136.594
   1  14   3     8606.96  356.956      411.991        134.437      14.222        134.437  0  o    406.386        134.437
   1  14   4     2113.96  76.6132      231.844       -159.094     100.915       -159.094  0  o    134.218       -159.094
   1  14   5     1710.65  61.7131      113.971         38.344     112.389       -141.656  0  o     232.74         38.344
   1  14   6     3017.06  125.834      254.668        -137.29     53.3396        -137.29  0  o    207.548        -137.29
   1  14   7     2430.33  142.295      250.628        88.9622     124.287        88.9622  0  o    134.864        88.9622
   1  14   8     7301.84  302.627       303.31        153.392     105.626       -26.6083  0  o    437.477        153.392
   1  14   9       19772  895.999      654.062       -20.6189     129.679       -20.6189  0  o    562.176       -20.6189
   1  14  10     119.779  11.0398      53.7139        -156.12     143.043        -156.12  0  o    95.9766        23.8797
   1  14  11     1062.29  55.5982      129.557       -73.4693     13.6533       -73.4693  0  o    125.008       -73.4693
   1  14  12     6216.42  223.537      250.033       -59.8065     154.476        120.194  1  f    442.533       -59.8065
   1  14  13     12847.2  460.238      474.707       -168.412      7.3325       -168.412  0  o    506.936       -168.412
   1  14  14     576.566  33.0761      66.0848        91.7526     28.2274        91.7526  0  o    41.2036        91.7526
   1  14  15      1764.8  75.6044       185.42         78.413     23.3664         78.413  0  o    167.423         78.413
   1  14  16     10305.6  365.127      448.908        69.2315     17.7749        69.2315  0  o    447.431        69.2315
   1  14  17     2302.89  96.7549      189.255       -113.023     23.1819        66.9767  0  o    221.597       -113.023
   1  14  18     6455.65  232.324      313.688        4.71434     62.8683       -175.286  0  o    400.161        4.71434
   1  14  19     8115.39  311.876      417.274        70.0727     65.7689        70.0727  0  o    375.935        70.0727
   1  14  20      1580.1  74.0237      129.098       -134.798     71.7192        45.2018  0  o    216.296       -134.798
   1  14  21     432.333  22.4829      56.8103        160.372     42.1881       -19.6279  0  o    107.459        160.372
   1  14  22     10343.6  429.466      458.702        62.2933     36.1751       -117.707  0  o    488.485        62.2932
   1  14  23     7348.82  282.622      402.421       -58.9894     8.53927       -58.9894  0  o    392.361       -58.9894
   1  14  24     988.126  39.1415       131.53       -161.531      19.037        18.4689  1  f    153.232       -161.531
   1  14  25     5474.33  250.568      382.097        97.8028     91.5777        97.8028  0  o    298.123        97.8028
   1  14  26     899.331   38.695      121.397       -48.8027     23.0728        131.197  0  o    149.922       -48.8027
   1  14  27     2943.61      115       227.72       -109.574     26.2079        70.4262  0  o    266.663       -109.574
   1  14  28      2406.7   94.491      262.245        32.5776     94.6101        32.5776  0  o    178.726        32.5776
   1  14  29     1267.71  52.0867      193.621        -9.5038     81.3989        -9.5038  0  o    121.243        -9.5038
   1  14  30     1891.02  75.2382      214.405        144.166     35.6287        144.166  0  o    181.424        144.166
   1  14  31     1258.82  61.0101      146.571       -172.593     22.3925        7.40684  0  o    173.982       -172.593
   1  14  32      704.04  42.1128      98.6218        -33.597     34.9055        146.403  0  o    137.156        -33.597
   1  14  33     681.503  41.5563      118.498        8.74519     12.1643        8.74519  0  o    110.717        8.74519
   1  14  34     307.678  23.7171      60.6488        124.578     26.4342       -55.4224  0  o    92.1795        124.578
   1  14  35     121.614  11.3592      33.8934        107.392       22.47       -72.6085  0  o    61.8586        107.392
   1  14  36     21.5882  29.8499      12.2409       -66.8143     15.0849        113.186  0  o    31.1015       -66.8143
   1  14  37     524.452  40.0894      102.856       -44.4534     22.2242       -44.4534  0  o    93.4698       -44.4534
   1  14  38     501.631  39.7009      102.715        -142.83     29.4774        -142.83  1  f    87.7827        -142.83
   1  14  39     194.056  28.0903      59.3605        113.341     12.5975        113.341  0  o    56.8865        113.341
   1  14  40     102.274  26.1971      43.8164      -0.396237     2.46313      -0.396237  0  o    43.6046      -0.396237
   1  14  41     313.278  34.4984      80.1648        21.0662     10.4448        21.0662  0  o    73.2806        21.0662
   1  14  42     317.224  37.1138      85.3122        133.205     23.9119        133.205  1  f    65.9804        133.205
   1  14  43     118.688  31.6782      42.9443       -100.544     1.00479       -100.544  0  o    46.0265       -100.544
   1  14  44     172.899  32.2891      57.2232        4.25854     13.6372        4.25854  0  o    51.3027        4.25854
   1  15   0     5940.17  302.453      345.164            -90     46.5644            -90  0  o    302.176            -90
   1  15   1     24761.8  887.341      656.873        1.12177     82.8142       -178.878  0  o    751.272        1.12177
   1  15   2     17410.1  621.242      639.249       -137.142     115.335       -137.142  0  o    534.015       -137.142
   1  15   3     12341.9  510.459      606.353       -2.60997     274.819       -2.60997  0  o    350.266       -2.60997
   1  15   4     6939.13  351.939       415.94       -64.0711     137.583       -64.0711  0  o    295.006       -64.0711
   1  15   5      5409.4    244.7      249.285        -42.829     115.156        137.171  0  o    387.347        -42.829
   1  15   6     4756.52  279.204      298.961       -135.952     29.9707       -135.952  0  o    286.648       -135.952
   1  15   7     4107.96  171.067      341.426        65.6123     168.189        65.6123  0  o     185.06        65.6123
   1  15   8     2964.11  114.716      212.885        8.54394     13.0237       -171.456  0  o    241.888        8.54394
   1  15   9     2506.85  105.097      170.335       -149.052     69.0954         30.948  0  o    257.337       -149.052
   1  15  10     4571.35  164.752      189.933       -65.1577     181.756        114.842  0  o    400.439       -65.1577
   1  15  11     14535.4  521.988      470.572        74.0386     66.3189       -105.961  0  o    579.894        74.0386
   1  15  12     2593.91  94.6359      174.251         122.77     65.4749       -57.2296  0  o    259.654         122.77
   1  15  13     3304.71    128.6      241.433       -93.8103      11.577        86.1897  0  o    259.921       -93.8103
   1  15  14     29404.1  1128.15      722.475       -83.1665      57.073        96.8335  0  o    803.694       -83.1664
   1  15  15     2217.81  88.7553      129.079        90.5143     142.342       -89.4857  0  o    280.957        90.5143
   1  15  16     2142.59  83.5119      233.651        159.478     86.8344        159.478  0  o    152.669        159.478
   1  15  17        7698  295.711      331.938       -74.2479     93.5242        105.752  0  o    450.441       -74.2479
   1  15  18     471.044  25.6355      84.3594        136.702     10.7852        136.702  0  o    78.3402        136.702
   1  15  19     2737.16  99.5302      176.948          168.2     88.0178       -11.7999  0  o    283.925          168.2
   1  15  20     229.105   14.566       15.018        172.761     1.65945        172.761  0  o    14.4148        172.761
   1  15  21     758.762  37.4172       92.456        37.6458     67.9255       -142.354  0  o    157.254        37.6458
   1  15  22     2426.29  94.8619      249.226       -78.6155     41.3244       -78.6155  0  o     205.55       -78.6155
   1  15  23     1258.28  62.0656      248.839        80.7361      190.51        80.7361  0  o    58.1903        80.7361
   1  15  24     724.317  47.2733      93.5598       -11.0978     55.8069        168.902  0  o    151.877       -11.0978
   1  15  25     171.864  13.0512      50.8845       -59.0433    0.457187        120.957  0  o    52.7482       -59.0433
   1  15  26     2208.45   102.47      259.276        52.6307     99.1263        52.6307  0  o    166.364        52.6307
   1  15  27     2612.87  96.0213      213.775        47.9173     26.7161       -132.083  0  o    253.416        47.9173
   1  15  28     825.306  38.5868      130.412       -155.043     11.5668       -155.043  0  o    126.795       -155.043
   1  15  29     899.434  41.6616      131.716       -131.924     10.3371        48.0755  0  o    142.236       -131.924
   1  15  30     611.315  32.1038      105.476        31.4544     10.5777       -148.546  0  o    117.809        31.4544
   1  15  31     3467.23  145.559       299.73        60.8769     75.0755        60.8769  0  o    227.304        60.8769
   1  15  32     493.724  55.4432      81.9932        152.619      29.021       -27.3811  0  o    114.024        152.619
   1  15  33      1554.7   76.472      178.686       -102.492     16.7747       -102.492  0  o    168.545       -102.492
   1  15  34     147.796  17.1083      45.8421       -80.2288     8.77404        99.7712  0  o    57.7882       -80.2288
   1  15  35     917.876  44.3443      137.769        70.8817     22.5059        70.8817  0  o    126.425        70.8817
   1  15  36     383.695  22.4804      75.3878        86.2458     9.65626       -93.7542  0  o    96.7197        86.2458
   1  15  37     278.181  29.2108      57.1393       -43.2971     19.1578        136.703  0  o     88.618       -43.2971
   1  15  38     76.3113  23.7982      22.2964       -57.5533     21.8152        122.447  0  o    52.2046       -57.5533
   1  15  39     236.615  29.8212      64.8563        112.386     6.09041       -67.6139  0  o    74.8139        112.386
   1  15  40     384.302  36.1174      86.9745        94.5477     3.69077        94.5477  0  o     87.691        94.5477
   1  15  41     93.0385  28.5313      40.3065       -101.972     1.70234       -101.972  0  o    40.5108       -101.972
   1  15  42     76.0975  28.5091      24.6042       -95.2463     18.1908        84.7537  0  o    45.3778       -95.2463
   1  15  43     262.138  35.4551      61.5405         159.06     6.84808       -20.9398  0  o    74.9108         159.06
   1  15  44     65.7927  29.4487      24.4861        57.5426      7.3278       -122.457  0  o    37.3701        57.5426
   1  16   0     13759.3  985.504      505.875             90     71.7186            -90  1  f    612.606             90
   1  16   1     10964.8  496.534      488.755        125.645     87.6791        125.645  0  o    421.768        125.645
   1  16   2      9386.6  476.812      263.134       -175.166     297.196        4.83394  0  o    591.043       -175.166
   1  16   3     6600.43  274.321      278.019       -48.1397     127.883         131.86  0  o    429.431       -48.1397
   1  16   4     6812.14  282.823      287.038        41.3479     118.963       -138.652  0  o    430.765        41.3479
   1  16   5     240.591  13.1507       30.939        123.754     137.195        123.754  0  o    113.042       -56.2461
   1  16   6      2392.5  100.363      238.174         12.657     97.8533         12.657  0  o    149.666         12.657
   1  16   7     1889.96  69.0437      158.168       -6.81663      35.627        173.183  0  o    207.515       -6.81663
   1  16   8      1497.3  55.1577      79.6272       -159.085     154.389        20.9145  0  o    251.186       -159.085
   1  16   9      2453.5   89.042      220.741        94.8587     41.2982        94.8587  0  o    193.076        94.8587
   1  16  10     818.059  31.5384      68.2199       -92.0093     82.3325        87.9907  0  o    162.398       -92.0093
   1  16  11     11018.7  395.873      422.036       -56.2279     30.2211        123.772  0  o    489.157       -56.2279
   1  16  12     1147.24  46.2656      97.1706        97.3288     85.9259       -82.6712  0  o    187.792        97.3289
   1  16  13     1362.67  64.7692      85.9609        151.541     138.112       -28.4588  0  o     230.57        151.541
   1  16  14       15040  623.049      594.802       -7.14549     120.357       -7.14549  0  o     489.99       -7.14549
   1  16  15     7935.46  285.318      414.029        97.2618     57.7873        97.2618  0  o    369.424        97.2618
   1  16  16     539.588  25.3165      86.9994       -151.571     5.41781        28.4288  0  o    97.5236       -151.571
   1  16  17     3986.28  143.624      282.356       -56.4021     24.7466       -56.4021  0  o    273.242       -56.4021
   1  16  18     7474.01  268.373      347.099        16.9768      45.934       -163.023  0  o    419.268        16.9768
   1  16  19     2271.28  95.7278      210.667       -178.019     23.2962       -178.019  0  o    201.142       -178.019
   1  16  20     2007.94  84.9028      181.268       -155.827      59.556        24.1734  0  o    234.739       -155.827
   1  16  21      7283.8  261.261      444.292        41.3367     84.5674        41.3367  0  o    353.299        41.3367
   1  16  22       412.1  20.5219      112.086        94.5838     68.3511        94.5838  0  o    43.3087        94.5838
   1  16  23     684.256  39.8813      71.2021       -74.6673     93.0805        105.333  0  o    164.132       -74.6673
   1  16  24     3706.37  156.248       301.38        102.364     45.1159        102.364  0  o    260.916        102.364
   1  16  25     276.289  32.0254       52.964        111.578     36.2246       -68.4224  0  o    91.7404        111.578
   1  16  26     198.045  29.7711      24.7363        -32.375     71.8152        147.625  0  o    100.659        -32.375
   1  16  27     904.383  50.5476      161.599        167.836      59.989        167.836  0  o    107.165        167.836
   1  16  28     695.091  38.8168      148.023        6.25721     70.1946        6.25721  0  o    83.0935        6.25721
   1  16  29     2370.49  93.7802      228.996       -159.158     11.6856       -159.158  0  o    217.708       -159.158
   1  16  30     1409.15  58.0064      150.322        -169.85      38.354        10.1498  0  o    191.601        -169.85
   1  16  31     476.736  24.6418      99.3286       -53.4803     5.76495       -53.4803  0  o    94.6854       -53.4803
   1  16  32     725.813  35.5982      105.188         26.449      25.939       -153.551  0  o    134.379         26.449
   1  16  33      533.33  38.6602      103.576         -175.6     8.76842         -175.6  0  o    98.6766         -175.6
   1  16  34      615.44  32.1321      134.049        155.834     57.9724        155.834  0  o    82.0163        155.834
   1  16  35     55.4639  8.77221        20.34        32.1912     18.3641       -147.809  0  o    42.4309        32.1912
   1  16  36     290.358  18.6771      79.9324       -33.1177     20.8904       -33.1177  0  o    67.1028       -33.1177
   1  16  37      75.099  8.05446      38.1038        -144.16     8.94523        -144.16  0  o     33.839        -144.16
   1  16  38     1007.69  62.2947      123.053        157.544     4.24695        -22.456  0  o    151.546        157.544
   1  16  39     143.181  26.4391      55.2823        125.647     6.10535        125.647  0  o    50.6994        125.647
   1  16  40     459.108  40.6887      109.045       -3.20122     31.9435       -3.20122  0  o    81.0753       -3.20122
   1  16  41     168.817  30.8699      64.6458        23.9345     20.9253        23.9345  0  o    45.8125        23.9345
   1  16  42      32.773  27.4531      10.3669       -151.683     24.4182        28.3165  0  o    36.8249       -151.683
   1  16  43     5.17101  28.8923      16.5081       -146.593     3.36325       -146.593  0  o    14.3731       -146.593
   1  16  44     51.7614  29.8692      25.6959        3.46128     3.37713        3.46128  0  o     26.167        3.46128
   1  16  45       61.95  71.9374      10.8658        87.0417     24.4592       -92.9583  0  o    45.8446        87.0417
   1  17   0     71491.4  5132.86      1139.56            -90     86.6782            -90  0  o    1107.28            -90
   1  17   1     1335.23  57.3507      121.967       -92.9666     35.8372        87.0334  0  o    166.371       -92.9666
   1  17   2     13824.3  570.897      480.985        142.867     36.3712       -37.1333  0  o    546.859        142.867
   1  17   3     21139.4  875.382      680.146       -46.9044     126.894       -46.9044  0  o     586.33       -46.9044
   1  17   4     45755.5  2076.09      870.744       -52.2741     72.1296        127.726  0  o     1003.3       -52.2741
   1  17   5     12428.6  513.283       537.01        164.894     133.373        164.894  0  o    430.586        164.894
   1  17   6     1107.11  48.9062       124.38        176.417     8.41461       -3.58254  0  o    142.009        176.417
   1  17   7     220.957   18.298      26.5348       -67.6598     147.722       -67.6598  0  o    129.911         112.34
   1  17   8     7258.02  261.139      358.854       -88.1529     6.65095       -88.1529  0  o    378.472       -88.1529
   1  17   9     13942.9  500.095      434.985       -99.5474     119.377        80.4526  0  o    597.191       -99.5474
   1  17  10     1733.43  74.1074      218.451       -83.3417     96.9032       -83.3417  0  o    124.124       -83.3417
   1  17  11     49218.3  1766.01      1032.31        81.9724     109.096        81.9724  0  o    945.417        81.9724
   1  17  12        2709   98.612      329.913       -137.196     240.656       -137.196  0  o    91.6822       -137.196
   1  17  13     9791.17  373.778      337.744       -125.522     189.271        54.4782  0  o    543.154       -125.522
   1  17  14     2325.76  98.0092      186.412       -49.7084     34.8433        130.292  0  o    228.884       -49.7084
   1  17  15     24360.7     1009      731.166        78.2198     106.085        78.2198  0  o    657.723        78.2198
   1  17  16     5377.09  192.453      310.249       -171.752     11.4036        8.24794  0  o    340.021       -171.752
   1  17  17     7170.08  257.372      367.392       -38.7648     7.54686       -38.7648  0  o    382.357       -38.7648
   1  17  18     1439.02   57.427      110.865        96.5067     95.3846       -83.4933  0  o    220.405        96.5067
   1  17  19     1295.84  63.0711       223.67        144.737     114.981        144.737  0  o    105.393        144.737
   1  17  20      2987.3  108.104      288.402       -18.9918     61.9796       -18.9918  0  o    221.073       -18.9918
   1  17  21     4492.47  161.845      337.961       -69.7791     46.8363       -69.7791  0  o    286.386       -69.7791
   1  17  22     4040.25  156.294      307.794        162.434     24.3924        162.434  0  o    281.065        162.434
   1  17  23     555.878  25.8354      100.401        68.8095     10.7936       -111.191  0  o    112.296        68.8095
   1  17  24     508.646  31.5336      142.399        119.812     96.0079        119.812  0  o    47.2943        119.812
   1  17  25     99.7354  13.2151      2.94243        44.9562     86.4344        44.9562  1  f    86.9837       -135.044
   1  17  26     195.567  16.2796      54.5767        16.4671     8.22205       -163.533  0  o     65.538        16.4671
   1  17  27     1006.13  40.0508      157.967        41.0614      37.268        41.0614  0  o    127.411        41.0614
   1  17  28     643.872  31.5399       125.49       -64.5913     18.0028       -64.5913  0  o    106.382       -64.5913
   1  17  29     279.454  17.7492      67.1704        -47.549     14.7878        132.451  0  o    82.1557        -47.549
   1  17  30     223.424  19.3084      55.5726        65.6728     21.0753       -114.327  0  o    76.5046        65.6728
   1  17  31     1322.31  51.6874      166.889        58.0925     9.81603        58.0925  0  o    158.997        58.0925
   1  17  32     201.684  13.6477      61.4508       -107.747    0.673761       -107.747  0  o      62.29       -107.747
   1  17  33     1227.05  51.6446      156.987       -128.428      10.936       -128.428  0  o    154.923       -128.428
   1  17  34     248.887  19.4554      65.7605         17.036     1.25102       -162.964  0  o    72.2258         17.036
   1  17  35     1165.05  65.1797      147.721        51.5543     10.6274        51.5543  0  o    153.065        51.5543
   1  17  36     12.6811  8.33832      5.64215       -126.163     11.9098        53.8366  0  o    19.9948       -126.163
   1  17  37      667.92   34.077      109.599       -117.699     10.6971       -117.699  1  f     116.03       -117.699
   1  17  38     432.987  37.1208      74.6382        125.422     14.6898       -54.5783  0  o    106.248        125.422
   1  17  39     593.591  45.8233      126.956         106.36     37.3705         106.36  0  o    92.2628         106.36
   1  17  40     99.7212  26.3094       46.832       -98.6378     9.49069       -98.6378  0  o    38.2946       -98.6378
   1  17  41     117.376  28.4507      34.9815       -49.9588     19.8341        130.041  1  f    57.4148       -49.9588
   1  17  42     71.2227  27.2904       34.058         95.478     3.99638         95.478  0  o    32.1249         95.478
   1  17  43      144.29  33.2968      35.2208        138.257     23.2175       -41.7431  0  o    66.9134        138.257
   1  17  44     86.8417  32.6912       32.186        -127.29    0.324054        -127.29  0  o    40.3568        -127.29
   1  18   0     11176.5  567.727      453.815            -90     17.7632            -90  0  o    460.802            -90
   1  18   1     3635.55  140.624       319.84         64.075     141.011         64.075  0  o    189.354         64.075
   1  18   2     515.209  26.2419      33.6694        157.229     14.6975        157.229  0  o    20.1317        157.229
   1  18   3     6324.49  243.434      358.263       -22.4251     47.8227       -22.4251  0  o    330.157       -22.4251
   1  18   4     2699.36  124.352      236.017       -31.5002     46.6688       -31.5002  0  o    201.834       -31.5002
   1  18   5     1254.97  59.6111      15.5874        13.0168     258.098       -166.983  0  o    292.406        13.0168
   1  18   6     18534.9  767.187      644.519       -63.4885      142.39       -63.4885  0  o    537.721       -63.4885
   1  18   7      3777.9  171.143      256.096        11.1916     4.89359        11.1916  0  o    269.639        11.1916
   1  18   8     5919.22  227.835      325.026        39.8505     26.7206       -140.149  0  o    357.842        39.8505
   1  18   9     9034.16  347.031      429.264       -27.6759     21.0165       -27.6759  0  o    416.363       -27.6759
   1  18  10     15121.8  580.702      533.439       -54.1491     17.6582        125.851  0  o    563.544       -54.1491
   1  18  11     2777.76   141.92      263.965        127.547     80.6898        127.547  0  o     187.95        127.547
   1  18  12      4601.7  166.175      258.924         155.85     70.4858       -24.1496  0  o    338.866         155.85
   1  18  13     1979.09  72.5989      151.515       -42.8783     79.6832        137.122  0  o    241.736       -42.8783
   1  18  14       606.2  30.2223      36.7529       -17.2037     129.921        162.796  0  o    174.932       -17.2037
   1  18  15     4808.54   185.45      231.717        133.501     136.297       -46.4991  0  o    387.877        133.501
   1  18  16     5070.23  182.331      358.696       -167.151     106.791       -167.151  0  o    266.741       -167.151
   1  18  17     3229.08  116.776      245.426       -41.8578     7.97858       -41.8578  0  o    252.733       -41.8578
   1  18  18     4807.61  173.476      368.343        97.5045     73.1851        97.5045  0  o    284.902        97.5045
   1  18  19     1768.35  70.2731      164.871       -159.377     67.1938        20.6228  0  o    225.405       -159.377
   1  18  20     1767.52  92.2906      250.957        35.3052     112.028        35.3052  0  o    135.867        35.3052
   1  18  21      4785.5  199.831      368.278        55.0584     88.9756        55.0584  0  o    275.185        55.0584
   1  18  22      2745.9  141.815      270.383       -69.5399     54.4885       -69.5399  1  f    218.971       -69.5399
   1  18  23     9768.53  375.635      471.785       -105.655     31.9647       -105.655  0  o    444.795       -105.655
   1  18  24     1636.15  71.3161       161.73        100.246     44.5434       -79.7542  0  o    210.561        100.246
   1  18  25     240.568  17.2818      47.3921        69.8688     40.1969       -110.131  0  o    90.5375        69.8688
   1  18  26     946.882  38.4211      129.717         18.278     14.2727       -161.722  0  o    150.427         18.278
   1  18  27     35.1103  9.87525      9.99976        139.936     14.0669       -40.0635  0  o    24.9367        139.936
   1  18  28     544.835  25.7919      102.998        152.648      7.9846       -27.3524  0  o    109.926        152.648
   1  18  29     2224.52  83.0947      236.858        160.908     41.6409        160.908  0  o    192.378        160.908
   1  18  30     65.9002  16.6014      36.4753       -86.0705     11.5093       -86.0705  0  o    24.9308       -86.0705
   1  18  31      354.62    27.64      89.2292       -64.1402     12.5456       -64.1402  0  o    77.4703       -64.1402
   1  18  32     337.163  20.7716      74.6882        151.071     10.4087        -28.929  0  o    87.2285        151.071
   1  18  33     349.318   18.835      90.8088        129.613     21.2077        129.613  0  o    73.8283        129.613
   1  18  34     147.131   10.373      40.2504        60.3915      21.513       -119.608  0  o    67.8128        60.3915
   1  18  35     346.197  32.1262      72.7506        37.1386      9.0862       -142.861  0  o    91.3411        37.1386
   1  18  36     706.247  36.0953      117.818       -100.774     17.1935       -100.774  0  o    114.575       -100.774
   1  18  37     2031.24  89.4222      182.145        -137.95     1.32776        -137.95  0  o    211.006        -137.95
   1  18  38     218.192  16.0303      74.6903        -178.93     15.3772        -178.93  0  o    59.8875        -178.93
   1  18  39     725.569  52.4455      120.157        64.0943    0.586289        64.0943  0  o    123.029        64.0943
   1  18  40     213.847  30.9689      54.6359        67.0581     17.0323       -112.942  0  o    73.4181        67.0581
   1  18  41      256.72  45.0681       67.028       -102.914    0.663405       -102.914  0  o    68.6262       -102.914
   1  18  42     210.682   44.922      54.2912       -152.118     7.36682        27.8823  0  o    65.7998       -152.118
   1  18  43      48.594  29.7367      25.3773          25.45     2.90275          25.45  0  o    25.6953          25.45
   1  18  44      32.471  40.6008      9.69003        3.23161     21.2889       -176.768  0  o    39.1743         3.2316
   1  19   0     1565.19  82.0224      169.048             90     32.1946             90  0  o    145.143             90
   1  19   1      7164.6  273.722      391.113        69.4117     68.6046        69.4117  0  o    342.558        69.4117
   1  19   2      2772.9  107.208      246.295        25.0416     60.8054        25.0416  0  o     197.36        25.0416
   1  19   3     14094.3  500.648       387.27        -93.399     231.252         86.601  0  o    659.342        -93.399
   1  19   4     1390.88  54.3487      149.643       -83.2028     5.30576       -83.2028  0  o    154.169       -83.2028
   1  19   5     2268.65  82.3695      140.424        83.3554     133.505       -96.6446  0  o    277.216        83.3554
   1  19   6     175.023  13.2728     0.853227       -31.3826     23.6193       -31.3826  0  o    23.0888        148.617
   1  19   7     6136.74  236.291      378.688        112.399     68.9839        112.399  0  o    314.799        112.399
   1  19   8     4286.17  178.062      312.237        21.3501      54.747        21.3501  0  o    262.341        21.3501
   1  19   9     1010.46  44.7065      117.475        117.109     20.8422       -62.8909  0  o    141.273        117.109
   1  19  10     3147.99  130.914      242.446        130.355     2.05101        130.355  0  o    246.187        130.355
   1  19  11     14873.6  616.588      508.948         65.966     52.2119       -114.034  0  o    576.339         65.966
   1  19  12     13782.5  626.273      490.659       -108.694     47.3929        71.3061  0  o    561.518       -108.694
   1  19  13     10106.2  387.873       514.96       -106.468     153.287       -106.468  0  o    378.757       -106.468
   1  19  14     9514.46  365.667      396.879        40.7097     54.4169        -139.29  1  f    479.955        40.7097
   1  19  15      854.76  42.6673      130.478       -53.8469     26.0814       -53.8469  0  o    110.213       -53.8469
   1  19  16     5839.09  224.465      296.834        -117.48      63.207        62.5201  0  o    381.882        -117.48
   1  19  17     149.378  14.4317      34.7445        101.644     5.64319       -78.3558  1  f    39.2806        101.644
   1  19  18     4919.56  205.414      294.881        104.281     80.9837       -75.7187  0  o    363.407        104.281
   1  19  19     4841.04  202.264      362.289       -136.805     64.4162       -136.805  0  o    289.797       -136.805
   1  19  20     5943.72  229.369      391.183       -31.6888     55.1431       -31.6888  0  o    329.156       -31.6888
   1  19  21     299.826  22.0068      75.6227        11.0619   0.0345587       -168.938  0  o    75.3581        11.0619
   1  19  22     2014.47  74.5793      209.294        103.005     2.94013        103.005  0  o    207.185        103.005
   1  19  23     1495.96   71.799      221.036        14.9423     90.0386        14.9423  0  o    132.661        14.9423
   1  19  24     508.629  25.3691       104.01         138.08     6.45766         138.08  0  o    99.9632         138.08
   1  19  25     308.203  17.4448      89.3419       -92.0853     27.9943       -92.0853  0  o    63.4867       -92.0853
   1  19  26     946.567  40.9907      198.424        89.8766     127.402        89.8766  1  f    75.1413        89.8766
   1  19  27     472.779  23.9408      107.253        155.517     13.9806        155.517  1  f    92.4376        155.517
   1  19  28     189.497  15.1055      55.0665       -96.8519     11.9272        83.1481  0  o    66.4081       -96.8519
   1  19  29     399.686  22.2642      80.8411        -24.768     19.4564        155.232  0  o     98.903        -24.768
   1  19  30     168.908  15.0561      62.5548        69.7202     12.6802        69.7202  0  o    49.8296        69.7202
   1  19  31     22.3644  17.8887      3.47968        -122.77     44.7421        -122.77  0  o    41.7008          57.23
   1  19  32     801.681  42.0188      145.761       -129.336     43.6112       -129.336  0  o    106.745       -129.336
   1  19  33     212.946  13.5843      57.6097       -132.816     9.50954        47.1844  0  o    71.1999       -132.816
   1  19  34     963.535  39.6722       152.33        64.8714      40.473        64.8714  1  f    124.233        64.8714
   1  19  35     511.686  23.7893      97.1336        9.23518     5.01113        9.23518  0  o    103.095        9.23518
   1  19  36     796.628  53.0143       97.576       -49.9546     36.0976        130.045  0  o    152.146       -49.9546
   1  19  37      68.267  10.8911      41.4633        138.464     19.6672        138.464  0  o    25.4212        138.464
   1  19  38     1491.68  123.846      173.627        137.791     3.64104        137.791  0  o    171.513        137.791
   1  19  39     31.4282  35.1158      26.7632       -147.278     5.22518       -147.278  0  o    21.6206       -147.278
   1  19  40     236.281  33.5251      55.8907       -67.1091     20.7331        112.891  1  f    78.4909       -67.1091
   1  19  41     127.111  38.8007      28.7714       -49.7653     31.9081        130.235  0  o     63.363       -49.7653
   1  19  42     218.042   40.477      47.9593        112.103     22.8721       -67.8974  0  o    79.1849        112.103
   1  19  43     171.743  30.6822      44.9152        173.569     13.1947       -6.43109  0  o    71.8021        173.569
   1  19  44     47.4742  34.5418      20.7936       -43.6624    0.219151        136.338  0  o    30.3811       -43.6624
   1  20   0     1593.82  119.299      179.658             90     21.9139             90  0  o    158.787             90
   1  20   1     7820.56  280.904      397.431        97.6845     7.13796        97.6845  0  o    393.287        97.6845
   1  20   2     9319.26   333.85      483.954       -89.3769     108.791       -89.3769  0  o    378.539       -89.3769
   1  20   3     1518.95  56.3336      179.791       -36.4819     35.1117       -36.4819  0  o    146.203       -36.4819
   1  20   4     3754.11  144.849      262.242       -57.4098      12.159         122.59  0  o    277.762       -57.4098
   1  20   5     548.396   39.978      77.7346       -37.2361     13.7798       -37.2361  0  o    64.8571       -37.2361
   1  20   6     4262.34  153.828      300.699       -171.067     31.1007       -171.067  0  o    273.942       -171.067
   1  20   7     4113.36  148.271      170.332        74.3541     222.398       -105.646  0  o    399.899        74.3541
   1  20   8     1972.48  72.4278       189.85       -84.3747     3.79929       -84.3747  0  o    189.875       -84.3747
   1  20   9     3493.26  126.251      292.654       -99.1999     69.8271       -99.1999  0  o    230.908       -99.1999
   1  20  10     314.116  23.0281      23.8501        153.718     191.853        153.718  0  o    174.556       -26.2815
   1  20  11     2040.71  74.6054      282.323        86.0448     188.057        86.0448  0  o    98.2257        86.0448
   1  20  12     2128.19  83.4533      232.609       -153.817     71.9538       -153.817  0  o    167.932       -153.817
   1  20  13     12488.6  518.392       420.87       -7.45498     132.417        172.545  0  o    580.366       -7.45498
   1  20  14     741.227  41.4849      65.1533        25.6218      94.719       -154.378  0  o    168.343        25.6218
   1  20  15     3648.98  216.719       234.44        173.262     48.8512       -6.73777  0  o     299.57        173.262
   1  20  16     3590.15  184.816      322.093       -88.4908     68.4028       -88.4908  0  o    243.041       -88.4908
   1  20  17     741.915  45.4656      70.4188        5.70686     114.629       -174.293  0  o    178.196        5.70686
   1  20  18     1813.64  71.7071      186.037        141.561     30.6881       -38.4388  1  f    212.332        141.561
   1  20  19     852.471  36.4691      179.846       -173.514     98.5029       -173.514  0  o    79.2655       -173.514
   1  20  20     2972.26  115.317      231.302       -30.8929     51.1523        149.107  0  o    279.708       -30.8929
   1  20  21     1999.19  73.8977      223.369        151.174     30.3141        151.174  0  o    192.583        151.175
   1  20  22     192.995  14.5223      66.1961       -171.944     31.4347       -171.944  0  o    34.9519       -171.944
   1  20  23     611.797  28.3944      106.434       -86.3084     11.4833        93.6916  0  o    119.884       -86.3084
   1  20  24     3347.28  121.971      281.961        46.8433     35.7869        46.8433  1  f    255.522        46.8433
   1  20  25     1812.96  72.5914      198.527       -143.167     13.1762       -143.167  0  o    192.038       -143.167
   1  20  26     379.818  21.3268      94.4646        49.7288     8.26703        49.7288  0  o    83.5932        49.7288
   1  20  27     285.892  18.8025      86.2291        28.0743     19.5285        28.0743  1  f    66.1654        28.0743
   1  20  28     1374.18  53.6405      181.956         -163.2     20.9232         -163.2  0  o    156.957         -163.2
   1  20  29     523.077  29.5269      101.598       -141.584     4.34545        38.4165  0  o    104.542       -141.584
   1  20  30     145.715  20.4831      69.4932        66.3073     35.9021        66.3073  0  o    33.5029        66.3073
   1  20  31      29.496  8.34864      17.4457       -135.074     2.98159       -135.074  0  o    14.6237       -135.074
   1  20  32     262.297  17.4802      83.6757       -159.683     27.1332       -159.683  0  o    59.1016       -159.683
   1  20  33     149.633  15.5018      59.0981        83.4624     14.6263        83.4624  0  o    48.0706        83.4624
   1  20  34     807.581  35.7684      123.607        74.9646     5.36845        74.9646  0  o    129.804        74.9646
   1  20  35     215.927  14.0596      64.0738        57.5464     6.10818        57.5464  0  o     64.859        57.5464
   1  20  36     1101.55  50.5443      127.887       -137.729     17.3295        42.2709  0  o    166.375       -137.729
   1  20  37     653.709  69.7843      117.633       -136.144     1.75664       -136.144  0  o    114.765       -136.144
   1  20  38      461.92  54.3371      108.892         47.423     24.8689         47.423  0  o    84.7277         47.423
   1  20  39     316.547  35.6232      72.5057        53.9693     12.5949       -126.031  0  o    85.3634        53.9693
   1  20  40     2.62979   25.074      15.6007        94.2591     1.43028        94.2591  0  o    14.3358        94.2591
   1  20  41     598.785  47.3627      91.9463       -135.117     24.2886        44.8827  0  o    121.252       -135.117
   1  20  42     11.3232  26.9704      11.6512        -63.138     9.11727        116.862  0  o    23.1911        -63.138
   1  20  43      155.03   30.296      52.0075        17.8451     7.50492        17.8451  0  o    54.9183        17.8451
   1  21   0     5794.26  295.289      341.689             90     33.0024             90  0  o    311.993             90
   1  21   1     5077.08  194.972       354.04        172.911     81.5471        172.911  0  o    275.583        172.911
   1  21   2     507.501  29.9882      35.3667        0.72105     14.9035        0.72105  0  o    20.7144        0.72105
   1  21   3     15325.5  550.188      528.385       -37.8429     44.8993        142.157  0  o    581.007       -37.8429
   1  21   4     1223.83  53.5324      125.461        -93.253     39.7485         86.747  0  o    167.669        -93.253
   1  21   5     5960.34  214.323      378.336        156.122     78.9152        156.122  0  o    304.361        156.122
   1  21   6     3542.82  127.866      252.699         124.16     12.0241         -55.84  0  o    269.569         124.16
   1  21   7     87.0035  13.7731       11.634        122.467     58.0746        122.467  0  o    47.9959       -57.5326
   1  21   8     1004.36  38.6764      121.048       -100.629     24.9579        79.3714  0  o    151.219       -100.629
   1  21   9      1736.4  63.9693      124.639        98.5991     111.316       -81.4009  0  o    244.956        98.5991
   1  21  10     5967.22  248.257      342.066        86.3055     7.90228        86.3055  0  o    347.809        86.3054
   1  21  11     990.448  43.8173      121.667        53.6315     19.2496       -126.368  0  o    147.089        53.6315
   1  21  12     377.791   28.476      55.9846        -117.18      34.053        62.8202  0  o    94.2771        -117.18
   1  21  13     2678.49  112.823      196.176        31.1086      52.621       -148.891  0  o    261.418        31.1086
   1  21  14     8493.68  327.008      401.698        66.3744     92.0061       -113.626  0  o    464.162        66.3744
   1  21  15     4628.97   167.45      319.417       -106.514     19.5462        73.4862  0  o    323.764       -106.514
   1  21  16     1864.83  87.7667      218.385       -79.5995     25.5142       -79.5995  0  o    185.086       -79.5995
   1  21  17     3109.35  121.006      269.791        72.4273     7.18028        72.4273  0  o     253.31        72.4273
   1  21  18     2685.92  113.556      257.273        91.8498     23.6442        91.8498  0  o    226.628        91.8498
   1  21  19     2480.26  105.144      263.446       -116.129     56.6326       -116.129  0  o    203.754       -116.129
   1  21  20     1726.87   74.758      202.393       -52.5346     16.1344       -52.5346  0  o    184.736       -52.5346
   1  21  21     1348.56  55.1708       191.71         62.563     44.1087         62.563  0  o    147.462         62.563
   1  21  22     296.103  18.1072      51.5458        125.705     51.8697       -54.2947  0  o    104.399        125.705
   1  21  23     1517.63  66.2251      177.002        124.476     3.05448        -55.524  0  o     183.31        124.476
   1  21  24     73.3036  11.6087      20.0098        -38.378     24.4359        141.622  0  o    45.6601        -38.378
   1  21  25     240.607  17.2749      98.3577       -144.635     59.0146       -144.635  0  o    37.8042       -144.635
   1  21  26     200.153  15.5417      72.6593        169.844     18.8133        169.844  0  o    52.2752        169.844
   1  21  27     86.3108  12.4531      44.2628        4.08906     10.2395        4.08906  0  o    32.8085        4.08906
   1  21  28     271.664  18.3531      87.6573       -26.3816     26.7676       -26.3816  0  o    59.3983       -26.3816
   1  21  29     458.558  25.8867      85.9379       -86.6101     22.8382        93.3899  0  o     107.17       -86.6101
   1  21  30     512.087    25.18      125.443         39.325     48.3821         39.325  0  o    76.9038         39.325
   1  21  31     74.8573  9.48194      25.0596        18.4536     24.1151       -161.546  0  o    50.6964        18.4536
   1  21  32     521.305  26.2173      101.551       -157.699     3.39337       -157.699  0  o    102.633       -157.699
   1  21  33     97.5176  11.3382      38.2099        178.988     6.71928       -1.01202  0  o    48.5738        178.988
   1  21  34     251.514  25.4995      70.4189        21.7674      7.2497        21.7674  0  o    69.5528        21.7674
   1  21  35     1147.08  55.4833      150.927       -63.6538     18.7211       -63.6538  0  o    148.937       -63.6538
   1  21  36     48.4041  8.76003      43.1404       -62.6795     27.5794       -62.6795  0  o    15.4707       -62.6795
   1  21  37     856.517  59.8638      143.243        131.475     15.9929        131.475  0  o    125.982        131.475
   1  21  38     363.341  35.1129      81.0276        112.247     10.8157        -67.753  0  o    90.3839        112.247
   1  21  39     478.768  42.1021      93.0189       -76.3119     8.15403        103.688  1  f    101.514       -76.3119
   1  21  40     622.896  48.7364      100.823       -71.2289     15.2751        108.771  0  o    118.645       -71.2289
   1  21  41     361.064  36.5193      75.7087        41.3795     9.36676       -138.621  0  o    93.0004        41.3795
   1  21  42     347.581  36.9304      76.1902        123.782    0.685398       -56.2179  0  o    92.8066        123.782
   1  21  43     260.913  36.4984      63.6099        -158.06     1.36602        -158.06  0  o    87.8544        -158.06
   1  22   0     9871.19  500.937      443.802            -90     80.5419            -90  0  o    373.499            -90
   1  22   1     606.773  25.4241      120.562       -61.8536     73.9577       -61.8536  0  o    47.9287       -61.8536
   1  22   2     8142.62   292.42      409.658        24.3181     18.1944        24.3181  0  o    402.805        24.3181
   1  22   3      2673.4  112.491      251.257        167.475     51.1055        167.475  0  o    206.123        167.475
   1  22   4     2629.07  95.8074      268.321       -128.666     90.8757       -128.666  1  f    185.073       -128.666
   1  22   5     1409.47  52.8636      157.468        5.22898     6.83506       -174.771  0  o    169.618        5.22898
   1  22   6     664.716  29.6745      86.0167        166.555     40.3046       -13.4454  0  o    130.611        166.555
   1  22   7     332.999  18.8858      57.6226       -85.2829     12.8237        94.7171  0  o    72.9683       -85.2829
   1  22   8      2927.8  122.853       218.15        -48.335     35.1309        131.665  0  o    262.876        -48.335
   1  22   9      173.12   15.787      17.2263       -78.7484     27.8589        101.252  0  o    46.8985       -78.7484
   1  22  10     1235.65  54.4389      110.483        165.287     78.2137       -14.7132  0  o    196.779        165.287
   1  22  11     6797.84   244.83       351.42        146.749     16.4913       -33.2513  0  o    384.743        146.749
   1  22  12     149.158  12.0744      10.9766       -28.5985     37.9879        151.402  0  o    45.7827       -28.5985
   1  22  13     1112.32  55.2297      140.586        0.95681     37.5738       -179.043  0  o    169.105        0.95681
   1  22  14     4991.23  180.145      351.419         173.34     17.4944         173.34  0  o    318.165         173.34
   1  22  15     1887.89  70.1119      244.556       -107.318     75.0107       -107.318  1  f    164.118       -107.318
   1  22  16     4743.38   183.81       378.66        -40.337      96.305        -40.337  0  o    271.427        -40.337
   1  22  17     5631.56  203.092       433.06        117.836     149.256        117.836  0  o    274.218        117.836
   1  22  18     1481.81  55.8908      167.787       -175.395     28.5502         4.6054  0  o    192.565       -175.395
   1  22  19     1858.31  69.1108      207.042        -0.9729     8.30609        -0.9729  0  o    196.113        -0.9729
   1  22  20     355.322  21.8461      62.4548       -2.29794     44.9783        177.702  0  o    106.723       -2.29794
   1  22  21     1093.62  46.5335      213.101       -150.905     122.191       -150.905  0  o    91.1955       -150.905
   1  22  22     1471.52  71.9432      207.367       -95.6185     61.6058       -95.6185  0  o     147.36       -95.6185
   1  22  23     312.203  21.4379      89.6869       -99.7402     25.0445       -99.7402  0  o    65.9006       -99.7402
   1  22  24     1302.65   65.542      209.611        92.5867     73.0071        92.5867  0  o    130.166        92.5867
   1  22  25     848.101  48.9835      183.075       0.597191     91.6378       0.597191  0  o    87.9657       0.597191
   1  22  26     389.046  25.5209      116.013       -52.4973     49.1839       -52.4973  0  o    63.8126       -52.4973
   1  22  27     72.1297  12.4303      40.6055       -22.0075     12.9665       -22.0075  1  f    26.9894       -22.0075
   1  22  28     778.293  39.4096      132.146         134.48     7.04147         134.48  0  o    121.869         134.48
   1  22  29     104.546  11.0474      50.0824       -66.4771      11.952       -66.4771  0  o    37.5955       -66.4771
   1  22  30     57.2656  10.0663      41.7531       -85.1973     29.1381       -85.1973  1  f     12.989       -85.1974
   1  22  31     229.841  18.6524      60.6618        171.223     11.9864        -8.7767  1  f     75.807        171.223
   1  22  32     176.109  14.6348      68.6427        143.207     22.9985        143.207  0  o    48.6426        143.207
   1  22  33     393.197  24.8195      81.7694        40.7204     7.28008        -139.28  0  o    96.5756        40.7204
   1  22  34      276.53  17.6663      72.8424        22.8175     5.01345        22.8175  0  o     74.691        22.8175
   1  22  35     99.9204  13.4208       47.407       -132.164     13.4262       -132.164  0  o      38.28       -132.164
   1  22  36     937.614  43.3706      155.409       -133.414     20.7288       -133.414  0  o    131.037       -133.414
   1  22  37     69.0496   25.855      35.8854       -167.508    0.205071       -167.508  0  o    34.4818       -167.508
   1  22  38     1704.62  101.509      171.619        34.4186           ?              ?  0  <          ?              ?
   1  22  39     215.918  29.2518      52.9788        72.7898     23.9862        -107.21  0  o    76.2908        72.7898
   1  22  40     198.817  30.1889      65.1019       -149.288     9.32598       -149.288  0  o    56.9597       -149.288
   1  22  41     221.525  31.1695      59.4852       -120.155     5.41811        59.8452  0  o    70.8903       -120.155
   1  22  42     112.897  29.1478      37.9796        41.2341     6.40913       -138.766  0  o    53.5362        41.2341
   1  23   0      7685.7  391.255      389.879             90     30.1483            -90  0  o    433.823             90
   1  23   1     375.664  18.4586      56.9632       -176.465     33.3698        3.53471  0  o     93.283       -176.465
   1  23   2     5843.29  210.796      436.158       -69.8574      200.48       -69.8574  0  o     243.42       -69.8574
   1  23   3     2078.79  95.7788      192.443        157.449     10.7005       -22.5509  0  o    209.923        157.449
   1  23   4     1821.89  94.4831       199.09       -139.449     31.0515       -139.449  0  o    173.785       -139.449
   1  23   5     176.624  18.2935      18.3878        14.9648     25.9257       -165.035  0  o    45.8785        14.9648
   1  23   6     2991.69  126.126      197.638        44.6249     82.6615       -135.375  0  o    290.587        44.6249
   1  23   7     397.431  25.3241      46.8694       -84.3419     62.7649        95.6581  0  o     113.84       -84.3419
   1  23   8     196.899    13.46      18.5002       -152.574     52.1572        27.4264  0  o    73.5041       -152.574
   1  23   9      5867.3  211.587       285.02        98.2077     100.272       -81.7923  0  o    401.668        98.2077
   1  23  10     1344.23  50.8069      184.875        160.077     23.7977        160.077  0  o    150.038        160.077
   1  23  11     6572.55  237.132      392.509       -95.2303     9.14214        84.7697  0  o    379.514       -95.2303
   1  23  12     681.312  28.3901      130.863        117.676     18.8131        117.676  0  o    106.197        117.676
   1  23  13     1168.07     52.9      170.965        43.4164     17.0171        43.4164  0  o    146.402        43.4164
   1  23  14     2263.68  83.3192      224.525          51.15     8.57703        -128.85  0  o    222.514          51.15
   1  23  15     2095.99   77.513       173.03       -67.0679     92.9921        112.932  0  o    255.003       -67.0679
   1  23  16     421.501  20.2081      96.0129       -30.2707     3.77699       -30.2707  0  o    89.6597       -30.2707
   1  23  17     1816.83  67.6658       207.18        115.694     9.17202        115.694  0  o    193.457        115.694
   1  23  18     738.384  34.6707      110.672        113.314     32.1334       -66.6856  0  o    140.301        113.314
   1  23  19     463.294  22.4835      81.4993       -44.7484      33.756        135.252  0  o    113.923       -44.7484
   1  23  20     115.364  12.1599      9.18763        39.9496     75.9029        -140.05  0  o    84.8806        39.9496
   1  23  21      4112.5  149.561      328.511        79.3472     59.0834        79.3472  0  o     270.69        79.3472
   1  23  22     256.755  17.5631       72.027        124.597     3.51356        124.597  0  o     69.367        124.597
   1  23  23     341.414  22.6025      74.1655        147.646     27.7067       -32.3539  0  o    96.3384        147.646
   1  23  24     433.542  26.6299      96.7905       -55.8474     3.51263        124.153  0  o    95.7005       -55.8474
   1  23  25     184.244   15.744       73.562       -40.3942     23.1343       -40.3942  0  o    47.7212       -40.3942
   1  23  26     1620.44  77.7642      186.463        110.732     6.68732       -69.2683  0  o    184.638        110.732
   1  23  27     580.912  32.2082      141.871       -133.756     60.2868       -133.756  0  o     78.649       -133.756
   1  23  28     224.097  24.3966      69.3286       -102.337     3.22678       -102.337  0  o    64.4501       -102.337
   1  23  29     105.318   15.536      48.7179       -133.471     7.45281       -133.471  0  o    41.5012       -133.471
   1  23  30     134.152  12.2899      53.3035       -35.4423     5.01431       -35.4423  0  o    49.1807       -35.4423
   1  23  31     133.728  12.1059       56.215       -141.386     11.9195       -141.386  0  o    46.5753       -141.386
   1  23  32     219.886  15.3538      76.9511         173.28     25.6251         173.28  0  o    54.7203         173.28
   1  23  33     56.8354  13.1893       41.579        33.4837     24.0933        33.4837  0  o    18.9689        33.4837
   1  23  34     190.265  14.8243      58.8798       -41.6113     1.43917       -41.6113  0  o    63.6994       -41.6113
   1  23  35     580.648   28.669      123.193       -50.7186     14.1896       -50.7186  0  o    104.324       -50.7186
   1  23  36     119.235  15.8892      48.5186        141.264     4.75186       -38.7358  0  o    51.8242        141.264
   1  23  37     1226.23  77.1559      167.975        123.422     13.3869        123.422  0  o     149.36        123.422
   1  23  38       42.72  24.8982      37.4949        155.496     27.4049        155.496  0  o    9.81649        155.496
   1  23  39     463.359  40.8918      87.5318       -75.9768     15.7362        104.023  0  o    103.432       -75.9768
   1  23  40     111.488  27.7226      39.9552       -47.9967     7.81982        132.003  0  o    51.1422       -47.9966
   1  23  41     289.568  33.4682      69.3028        81.0556     4.00177       -98.9444  0  o    86.5874        81.0556
   1  23  42     270.291  39.2134      68.3039         154.25     6.07767         154.25  0  o     85.865         154.25
   1  24   0     3532.42  255.225      262.764             90     3.13232            -90  0  o    275.934             90
   1  24   1     1602.73  97.3803      167.729        87.3431     7.58412       -92.6569  0  o     181.83        87.3431
   1  24   2     3017.92  138.568      176.781       -86.2627     126.847        93.7373  0  o     314.86       -86.2627
   1  24   3     2374.87  110.184      221.098        128.297      20.383        128.297  0  o    208.178        128.297
   1  24   4     1341.53  50.7464       87.859        35.8738     139.943       -144.126  0  o    236.392        35.8738
   1  24   5     1041.84  40.1088      121.008        102.184     30.0236       -77.8157  0  o    156.854        102.184
   1  24   6     4845.16   187.31      323.582        175.549     38.7831        175.549  0  o    296.107        175.549
   1  24   7     811.591  32.2479      110.465       -8.42016     44.3645         171.58  0  o    143.687       -8.42016
   1  24   8     2723.45  99.6171      241.547        16.1088     27.8425       -163.891  0  o    253.343        16.1088
   1  24   9     1230.69  47.0962      163.434        171.485     11.1162       -8.51524  0  o    164.479        171.485
   1  24  10     480.147  24.7897      84.7226         -95.85     33.6235          84.15  0  o    111.774         -95.85
   1  24  11     442.314  21.1369      48.6577       -85.6058      99.246        94.3942  0  o    140.056       -85.6058
   1  24  12     2341.85   86.095      203.183        12.2087     62.3095       -167.791  0  o    252.151        12.2087
   1  24  13     580.889  24.9903      78.7085        149.143      67.913        -30.857  0  o    139.718        149.143
   1  24  14     2222.82  81.9402      252.001          158.9     49.9144          158.9  0  o    195.105          158.9
   1  24  15     137.185  12.2659      5.50264        175.048     115.786        175.048  0  o    106.914       -4.95172
   1  24  16     977.024  56.9778      201.493       -134.212     112.068       -134.212  0  o    87.0897       -134.212
   1  24  17     3045.58  111.416      265.879        143.469     6.04454        143.469  0  o    254.322        143.469
   1  24  18     758.237  31.5269      126.826        32.1338     2.18286       -147.866  0  o    126.969        32.1338
   1  24  19     467.809  29.8585      83.2904       -1.27779     33.4856        178.722  0  o    115.919       -1.27779
   1  24  20     3050.83  119.241      258.947       -163.585    0.245094       -163.585  1  f    261.499       -163.585
   1  24  21     231.426  22.1412      71.8897       -140.608     11.2921       -140.608  0  o    60.9773       -140.608
   1  24  22     520.355  26.4509      141.723        147.422     65.0892        147.422  0  o    71.9806        147.422
   1  24  23     1235.31   51.556      181.102       -14.3765     22.4801       -14.3765  0  o    150.218       -14.3765
   1  24  24     304.031   21.522        64.73        91.6411     35.9517       -88.3589  0  o    94.5048        91.6411
   1  24  25       74.61  12.2736      45.2599        173.585     24.7462        173.585  1  f    19.6633        173.585
   1  24  26     1379.78  70.8222      183.748       -93.7314     17.6473       -93.7314  0  o    158.601       -93.7314
   1  24  27     96.4164  13.3127      36.8696       -66.6446     13.8824        113.355  0  o    48.9772       -66.6446
   1  24  28     55.3057   9.9208      34.4458        32.7788     5.99218        32.7788  0  o    28.3026        32.7788
   1  24  29     380.238  20.9336      88.0533       -6.22604    0.688723        173.774  0  o    89.3229       -6.22604
   1  24  30     85.7421  10.7461      30.1016       -153.534     21.0414        26.4658  0  o    53.1064       -153.534
   1  24  31     137.853   15.465      69.1025        54.1771     37.4463        54.1771  0  o    33.3049        54.1771
   1  24  32     66.3316  10.3787      40.3754        22.2374     13.0433        22.2374  0  o    29.2378        22.2374
   1  24  33     378.769  22.9211      81.7651          50.35     4.08877        -129.65  0  o    93.8128          50.35
   1  24  34     172.386  13.6764      80.4216       -52.9217     34.1924       -52.9217  0  o    44.5068       -52.9217
   1  24  35      210.75  19.1005      74.6006       -135.742     10.5329       -135.742  0  o    61.3226       -135.742
   1  24  36     120.415   25.791      51.6037       -177.782     2.18425       -177.782  0  o    46.9428       -177.782
   1  24  37     316.884  34.0292      88.9998       -3.00315     14.5084       -3.00315  0  o    71.1972       -3.00315
   1  24  38     537.212  44.0761      100.852         33.156     7.88879       -146.844  0  o    106.919         33.156
   1  24  39     217.065  30.6619      70.4288        131.192      12.226        131.192  0  o    61.1195        131.192
   1  24  40     160.288  27.8719      43.9478       -103.443     19.2656         76.557  0  o    67.6317       -103.443
   1  24  41     109.408  30.8823      40.0438       -85.5215    0.886221       -85.5215  0  o    46.2222       -85.5215
   1  25   0     4863.99  248.716      344.649             90     38.6322            -90  0  o    360.447             90
   1  25   1     3991.36   182.31      354.634       -99.8761     89.5794       -99.8761  0  o    249.033       -99.8761
   1  25   2      6645.6  276.948      383.408       -135.379     36.4804        44.6214  0  o    394.303       -135.379
   1  25   3     3010.13  155.448      322.841        77.5173     109.313        77.5173  0  o    200.488        77.5173
   1  25   4     846.003  42.1554      145.942        -169.82     15.2727        -169.82  0  o    122.716        -169.82
   1  25   5      1534.1  65.3965       179.54        166.896     21.4181       -13.1039  0  o    188.831        166.896
   1  25   6     1641.68  84.6691      177.858        179.103       38.22      -0.897238  0  o    203.216        179.103
   1  25   7     922.693  41.9654      133.496       -54.7871      23.701        125.213  0  o    148.016       -54.7871
   1  25   8     1400.31  60.1209        213.2       -6.24571     67.3592       -6.24571  0  o    137.531       -6.24571
   1  25   9     1420.35  57.0933      190.471        112.608     18.2963        112.608  0  o    162.662        112.608
   1  25  10     123.724  11.7652      12.1924        68.6839     118.569        68.6839  0  o    100.716       -111.316
   1  25  11     661.846  37.5083      171.397        38.1115     130.503        38.1115  0  o    38.8151        38.1115
   1  25  12     2403.17  88.2588      222.804        84.3015     29.8871       -95.6985  0  o    242.793        84.3015
   1  25  13     2163.12  80.0273      188.024        140.069     73.5625       -39.9305  0  o    252.157        140.069
   1  25  14     138.501  12.8584      19.1536       -132.009     64.1291        47.9909  0  o    80.5731       -132.009
   1  25  15     2342.46  86.4698      255.219        -68.944     47.0552        -68.944  0  o    202.211        -68.944
   1  25  16     351.922  21.1957      79.2243       -14.4057     11.8548        165.594  0  o    88.8731       -14.4057
   1  25  17     800.438  38.3222      128.944        139.704     8.71198       -40.2959  0  o    135.336        139.704
   1  25  18      1739.7  65.4894      244.747        178.178     96.2706        178.178  0  o     146.77        178.178
   1  25  19     182.778  14.9315      59.9231        109.882     2.53168        109.882  1  f    57.7355        109.882
   1  25  20     716.187  36.1243      152.905         64.791     58.4174         64.791  0  o    92.7419         64.791
   1  25  21     441.805  27.2836       105.58        -28.873     8.00269        -28.873  0  o    91.1025        -28.873
   1  25  22     417.258  33.6071      124.028        125.448     54.2912        125.448  0  o    65.6036        125.448
   1  25  23      265.05  18.4292      75.5538       -158.202     3.40565        21.7985  0  o    73.5733       -158.202
   1  25  24        89.9  11.2587      17.8857        56.3021      51.188       -123.698  0  o    64.9246        56.3021
   1  25  25     277.034  17.3687      113.204       -144.791     72.9462       -144.791  0  o    38.1059       -144.791
   1  25  26     202.271   14.069      58.5858        96.4754     14.4239       -83.5246  0  o    69.7952        96.4754
   1  25  27     626.904  29.0606      110.686       -38.2184     11.6542        141.782  0  o    120.461       -38.2184
   1  25  28     281.871  16.5794      91.5909        -179.38     30.3498        -179.38  0  o    60.9749        -179.38
   1  25  29     634.346  33.0099      131.397        147.159     33.9251        147.159  0  o    100.045        147.159
   1  25  30     207.748  18.8061      81.5876        136.096     35.8431        136.096  0  o     47.536        136.096
   1  25  31     81.4124  14.1805      33.8886       -124.051     9.97403        55.9489  0  o    46.3102       -124.051
   1  25  32     308.779  19.1072      75.5281         143.76     2.23715       -36.2401  0  o    83.8056         143.76
   1  25  33     236.723  20.5642       80.158       -1.21076     8.65798       -1.21076  0  o    67.8385       -1.21076
   1  25  34     203.172  15.7512      66.1627       -46.6624     6.30215        133.338  0  o    68.3038       -46.6624
   1  25  35     273.325  21.7858      87.8694        17.9181     17.3855        17.9181  0  o    65.8832        17.9181
   1  25  36     747.438  54.1953      126.997        147.344     2.36717       -32.6556  0  o     121.58        147.344
   1  25  37     414.888  37.4226      96.9156        145.374     5.98581        145.374  0  o    86.8992        145.374
   1  25  38     223.485  32.2524      77.0444       -1.11363     20.9414       -1.11363  0  o    55.1504       -1.11363
   1  25  39       170.2   45.368       38.635       -45.3979     29.3435        134.602  0  o    71.3596       -45.3979
   1  25  40     36.2823  38.7664      25.5028       -18.9078     8.70962       -18.9078  0  o    19.4355       -18.9078
   1  26   0     892.512  49.7905       146.97             90     20.4984             90  0  o    119.554             90
   1  26   1     119.302  12.1384      22.8054       -52.0729     16.3166        127.927  0  o    36.9349       -52.0729
   1  26   2     383.179  32.2675      71.4186        175.937      35.859        -4.0628  0  o    101.193        175.937
   1  26   3     93.7774  12.2696      7.84607         115.83     8.39162         -64.17  0  o    15.3098         115.83
   1  26   4     254.236  28.1408      38.6131         23.885     64.9515       -156.115  0  o    97.6387         23.885
   1  26   5     762.615   33.252      131.863       -118.675      2.8824       -118.675  0  o    121.634       -118.675
   1  26   6     1518.32  66.7052       169.12       -175.823     38.8835        4.17731  0  o    196.282       -175.823
   1  26   7     1876.94  88.4458       256.98       -12.5853     96.5644       -12.5853  0  o    151.523       -12.5853
   1  26   8     3644.27  152.736      244.377        42.7963     100.387       -137.204  0  o    326.082        42.7963
   1  26   9     1407.88  67.1463      142.606         105.22      76.548       -74.7803  0  o    207.624         105.22
   1  26  10     408.878  20.2362      94.1514       -120.366    0.352706       -120.366  0  o    89.8797       -120.366
   1  26  11     874.477   36.959      159.402       -59.9362     37.3243       -59.9362  0  o    117.256       -59.9362
   1  26  12     1871.56  79.5601      215.665       -116.517     14.2478       -116.517  0  o    193.993       -116.517
   1  26  13     555.638  30.5161      108.384         -156.8     4.00111        23.2005  0  o    108.583         -156.8
   1  26  14     112.104  12.3248      34.7438       -23.5703     6.06118         156.43  0  o    39.5647       -23.5703
   1  26  15     1888.97  75.5661      212.243        46.1066     8.32261        46.1066  0  o    199.018        46.1066
   1  26  16      205.38  16.4186      36.9232        139.414     57.2693       -40.5863  0  o    92.3353        139.414
   1  26  17     373.307  30.0791      102.029       -111.833     27.6545       -111.833  0  o    73.2651       -111.833
   1  26  18     943.828   42.819      169.383       -67.0065     51.7359       -67.0065  0  o    116.516       -67.0065
   1  26  19     616.615  35.0542      130.032       -107.465     15.7294       -107.465  0  o    105.482       -107.465
   1  26  20     485.753  28.3784      128.577        121.189      43.523        121.189  0  o    78.9935        121.189
   1  26  21     694.198  35.2137      138.501        54.8846     20.8215        54.8846  0  o    110.053        54.8846
   1  26  22     258.148   15.869      91.3963        76.0277     30.5639        76.0277  0  o    56.3131        76.0277
   1  26  23     482.683  23.5684       104.96       -82.3813    0.724068        97.6187  0  o    98.6229       -82.3813
   1  26  24     252.101  16.3691      82.2302        28.4198     14.8641        28.4198  0  o    63.2648        28.4198
   1  26  25      52.807  10.0019       28.477       -119.686     5.29999        60.3143  0  o    32.0138       -119.686
   1  26  26     627.652  28.1728      138.928       -81.6631     42.8822       -81.6631  0  o    93.6967       -81.6631
   1  26  27     126.192  12.1363      54.5705       -160.743     7.65992       -160.743  0  o    46.2417       -160.743
   1  26  28     64.0673  10.0541      32.4251       -155.696     5.62277        24.3043  0  o    38.6354       -155.696
   1  26  29     216.931  14.9106      64.0751       -47.1556     4.62303        132.844  0  o    70.5748       -47.1556
   1  26  30     357.261  19.9404      84.4277       -71.4646    0.457823        108.535  0  o    88.5355       -71.4646
   1  26  31     113.855  14.5402       36.026       -118.855     20.9428        61.1448  0  o     60.188       -118.855
   1  26  32     229.934  20.2978       75.425        109.489     19.5195        109.489  0  o    60.2811        109.489
   1  26  33     179.638  14.9678      69.4435        41.6315     7.01431        41.6315  1  f    58.6777        41.6315
   1  26  34       39.77   10.985      30.1056        119.111     2.14014        119.111  0  o    25.7465        119.111
   1  26  35     338.468  35.2757      82.0884       -133.642      10.956         46.358  0  o    86.9877       -133.642
   1  26  36     27.8007  24.4067      20.8235       -150.032     4.42707        29.9683  0  o    23.7329       -150.032
   1  26  37     86.5661  35.6355      31.4607        16.9926     14.1575       -163.007  0  o    44.0709        16.9926
   1  26  38     202.367  38.8357      43.8356         70.742     35.9904       -109.258  0  o    82.2923         70.742
   1  26  39     118.942  28.3336      46.4765       -162.102      1.7677       -162.102  0  o    50.7779       -162.102
   1  26  40     240.509  32.8527      69.0557       -80.7345      8.4484       -80.7345  0  o    80.2887       -80.7345
   1  27   0     2000.37  104.555       218.78             90     10.0526             90  1  f     200.69             90
   1  27   1     746.391  30.3594      100.575       -70.0988     57.4557        109.901  0  o     149.95       -70.0988
   1  27   2     1167.54  45.1154      130.558       -120.963     66.9856        59.0373  0  o     187.22       -120.963
   1  27   3     3109.16  120.983      254.482       -128.387     33.5976        51.6125  0  o    272.815       -128.387
   1  27   4     2993.53  116.256      287.133        165.776     42.7022        165.776  0  o    231.393        165.776
   1  27   5     544.113   23.712      119.386        8.79422     25.7773        8.79422  0  o    88.6169        8.79422
   1  27   6     2815.65  102.802      294.955       -112.829      72.913       -112.829  0  o    212.261       -112.829
   1  27   7     3007.89  109.845      258.325       -165.548     18.2375         14.452  0  o    264.578       -165.548
   1  27   8     129.687  11.5274      44.0696        103.668     8.11639        103.668  0  o    34.4337        103.668
   1  27   9     450.787   21.064      98.3684       -81.3799     1.60838        98.6201  0  o    95.8935       -81.3799
   1  27  10     500.234   30.554      118.116       -137.919     28.3452       -137.919  0  o    86.2641       -137.919
   1  27  11     1808.39  72.1238      202.768        4.41454     4.57178       -175.585  0  o    199.685        4.41454
   1  27  12     336.126  22.2919      90.1568        83.0896     14.8138        83.0896  0  o    72.7519        83.0896
   1  27  13     412.267  24.7804      74.0717        166.125     43.4956       -13.8746  0  o     114.16        166.125
   1  27  14     985.872   60.394      171.379       -147.754     44.4284       -147.754  0  o    123.696       -147.754
   1  27  15     53.2742  10.8555      15.3498         27.111      5.8959       -152.889  0  o    20.7815         27.111
   1  27  16     254.676  21.1243      81.8534       -50.8169     21.0017       -50.8169  0  o    59.7803       -50.8169
   1  27  17      1396.6  87.9073      179.054        82.9776     4.77609        82.9776  0  o     168.71        82.9776
   1  27  18     79.7923  10.5906      37.0993        75.9495     2.49223        -104.05  0  o    36.3943        75.9495
   1  27  19     437.665  21.7785      90.6688       -163.776     23.5544        16.2236  0  o    105.608       -163.776
   1  27  20     101.055  18.0698      59.4167        58.1524     32.0008        58.1524  0  o    25.0616        58.1524
   1  27  21     585.019  26.4144      155.982        105.386     77.6532        105.386  1  f    72.9344        105.386
   1  27  22     1294.59  50.7564      178.906        176.794     7.88167        176.794  0  o    158.578        176.794
   1  27  23     337.717  19.6296      84.3689       -129.055     7.06049        50.9454  0  o    85.2582       -129.055
   1  27  24     2085.08  77.8486      228.425        35.7608     19.5689        35.7608  0  o    196.426        35.7608
   1  27  25     97.8026  11.1538      38.1182         91.296     14.7017        -88.704  0  o    51.0947         91.296
   1  27  26     107.075   11.099       37.507       -116.802     19.6661         63.198  0  o    55.8448       -116.802
   1  27  27     225.968  15.4434       74.405       -70.7141     10.4815       -70.7141  0  o    64.2737       -70.7141
   1  27  28     67.8138  10.9369      29.0127        176.151      14.931       -3.84944  0  o     44.669        176.151
   1  27  29     208.981  15.0423      63.1873         47.475     3.93083       -132.525  0  o    69.2168         47.475
   1  27  30     88.4719  19.8599      42.9754         6.1854     4.75775         6.1854  0  o    39.8938         6.1854
   1  27  31      20.943  10.4231      7.88819       -68.3412     20.2374        111.659  0  o    29.9418       -68.3412
   1  27  32     127.103  16.0736       57.863        149.858     4.19573        149.858  0  o    49.1915        149.858
   1  27  33      28.244  15.5343      27.5204       -112.042     11.5658       -112.042  0  o    14.8302       -112.042
   1  27  34     72.4381  16.3163      29.9355        -5.0204     21.0013         174.98  0  o     46.912        -5.0204
   1  27  35     19.4203  34.0506       20.925       -34.6772     4.42593        145.323  0  o     23.455       -34.6772
   1  27  36     240.109  43.0121      82.1448       -158.189     23.5917       -158.189  0  o    55.6426       -158.189
   1  27  37     82.2166  26.0111      32.8126        105.296     11.5739       -74.7037  0  o    44.9771        105.296
   1  27  38     81.8458  27.9975      42.9541       -17.9127     14.0704       -17.9127  1  f    32.5969       -17.9127
   1  27  39     132.542   29.198      52.1219       -35.3919     9.55963       -35.3919  0  o    55.3413       -35.3919
   1  28   0     869.402  49.6243      143.436             90     1.95629            -90  0  o    140.267             90
   1  28   1     310.958  17.0126      72.1165       -34.9334     16.9995        145.067  0  o    85.8051       -34.9334
   1  28   2      906.87  42.4449      179.475        11.3108     73.6832        11.3108  0  o    101.707        11.3108
   1  28   3     1681.59  78.0747      231.346       -40.4855     67.5263       -40.4855  0  o    157.325       -40.4855
   1  28   4     2114.02   78.014       275.05        6.28223     105.745        6.28223  0  o    162.486        6.28223
   1  28   5     2706.84  99.1064      234.228       -92.1447     37.1757        87.8553  0  o    260.405       -92.1447
   1  28   6     2935.76  107.283      298.705       -101.804      71.555       -101.804  1  f    220.516       -101.804
   1  28   7     2488.74   91.561      241.954        28.6232   0.0356986       -151.377  0  o    232.336        28.6232
   1  28   8     3520.89  128.284       349.71         76.303     124.196         76.303  0  o    216.715         76.303
   1  28   9     583.198  28.4021      146.894       -145.199     70.6518       -145.199  0  o    73.3624       -145.199
   1  28  10     1369.71   52.409       141.11       -69.0793     75.5815        110.921  0  o    209.392       -69.0793
   1  28  11     127.622  12.3891       55.656        80.7555     24.2174        80.7555  0  o    30.4426        80.7555
   1  28  12      327.77    20.85      78.5541        121.811     11.5785       -58.1889  0  o    87.4939        121.811
   1  28  13     5703.41  261.192      424.636       -26.0886     124.355       -26.0886  0  o    292.335       -26.0886
   1  28  14     486.376  29.1097      95.5233        61.5048     16.0582       -118.495  0  o    108.991        61.5048
   1  28  15     1135.95  48.8969      162.435        107.423     3.92708        107.423  0  o    152.409        107.423
   1  28  16     4810.03  201.109      377.886       -133.856     58.0697       -133.856  0  o    291.699       -133.856
   1  28  17     609.968  39.6071      119.511       -80.5796     5.85666        99.4204  0  o    114.885       -80.5796
   1  28  18     721.714   42.619      106.647        64.5786     52.8134       -115.421  0  o    146.887        64.5786
   1  28  19     93.3548  13.7602      53.7488        31.1094     22.4282        31.1094  1  f    28.8396        31.1094
   1  28  20     764.184   37.717      150.631       -140.679     30.2788       -140.679  0  o    110.225       -140.679
   1  28  21     1229.69  51.1161      186.436       -101.678     30.2254       -101.678  0  o    144.034       -101.678
   1  28  22     1409.23   55.319      198.644       -47.7467     32.5345       -47.7467  0  o    153.932       -47.7468
   1  28  23      124.53  12.2596      47.1396       -10.2881     9.66677        169.712  0  o     53.057       -10.2881
   1  28  24     623.029  28.4726      136.963        126.899     36.0359        126.899  0  o    96.8914        126.899
   1  28  25     242.257  16.2585      90.3777        177.273     35.7845        177.273  0  o    52.8842        177.273
   1  28  26     137.117  12.1363      45.2359       -93.9312     17.7288        86.0688  0  o    62.7426       -93.9312
   1  28  27     49.4997  10.4383      33.4992       -104.329     6.65353       -104.329  0  o     27.025       -104.329
   1  28  28     14.8151  10.2175      11.0933        55.7467      4.5427       -124.253  0  o    15.9576        55.7467
   1  28  29     69.1942  11.1518       42.551        62.0231     13.2855        62.0231  0  o      30.21        62.0231
   1  28  30     3.19832  10.2439      2.75804       -140.286     11.7021        39.7139  0  o     15.212       -140.286
   1  28  31     300.531  21.4079      86.8784       -134.359     2.21104        45.6407  0  o    80.6351       -134.359
   1  28  32     209.622  20.1598      81.4946        86.3111     18.8985        86.3111  0  o    57.4121        86.3111
   1  28  33     70.4082  12.9217      46.4147        -8.2545     12.5841        -8.2545  0  o    30.7212        -8.2545
   1  28  34    -4.28211  23.5989      14.8301       -163.058     2.67651       -163.058  0  o     11.079       -163.058
   1  28  35     110.678  24.7759      44.3808        176.471     8.75504        -3.5294  0  o    49.7141        176.471
   1  28  36     100.018  25.4795       45.414       -23.2589      1.3407       -23.2589  0  o    43.9371       -23.2589
   1  28  37     115.734  28.3368      47.4607       -5.64332     1.24537       -5.64332  0  o    46.8326       -5.64332
   1  28  38     364.302  53.4566      74.4893        120.302      13.188       -59.6976  0  o    97.8025        120.302
   1  29   0     441.045  30.0966      101.519             90      11.203            -90  0  o    109.382             90
   1  29   1     95.9177   12.709      25.4174        88.4602     19.7819       -91.5398  0  o    43.7593        88.4602
   1  29   2     102.216  13.1929      25.0039       -67.6109      5.9223       -67.6109  0  o    18.4398       -67.6109
   1  29   3     551.492  27.2908      63.2954         -144.3     96.1385        35.6998  0  o    153.858         -144.3
   1  29   4     2527.62    93.11      290.904        98.9571     97.0793        98.9571  0  o    186.869        98.9571
   1  29   5     159.754  12.6803      50.1942       -56.8436     3.47629        123.156  0  o     51.717       -56.8436
   1  29   6     685.693  29.5561       142.74       -136.244     39.3389       -136.244  0  o    99.6257       -136.244
   1  29   7     920.432  44.6844      153.451       -81.1061     15.8055       -81.1061  0  o    132.998       -81.1061
   1  29   8     174.754  14.0768      75.1246       -40.5931     44.0145       -40.5931  0  o    30.0807       -40.5931
   1  29   9     2035.05  88.8049      188.195       -66.4541     59.5593        113.546  0  o    239.817       -66.4541
   1  29  10     104.608  14.6566      40.9706       -112.004     21.7732       -112.004  0  o    18.6102       -112.004
   1  29  11     953.985  38.7318       148.95         88.326     2.61856         88.326  0  o    142.127         88.326
   1  29  12     2216.55  82.3101      242.461        138.641     32.6865        138.641  0  o    204.222        138.641
   1  29  13     166.044  17.5219      53.3488       -140.513     10.6162        39.4866  0  o    61.2375       -140.513
   1  29  14     1136.83  44.9782      180.699       -83.9472     21.2518       -83.9472  0  o     144.65       -83.9472
   1  29  15     2013.61  75.8115       243.24       -20.4205     34.1176       -20.4205  0  o    190.408       -20.4205
   1  29  16     12.0717  10.4675       3.8772        8.05217     15.8981        8.05217  0  o    10.9902       -171.948
   1  29  17     1368.76  60.9857       156.53        87.6749     56.8398       -92.3251  0  o    192.539        87.6749
   1  29  18     1060.82  60.2854       196.76       -148.711     71.0083       -148.711  0  o    114.053       -148.711
   1  29  19     1309.25  60.3752      176.481       -117.976     4.61157        62.0241  0  o    165.167       -117.976
   1  29  20     3990.48  168.469      356.479        17.8686     93.4788        17.8686  0  o    240.793        17.8686
   1  29  21     547.667  27.9176      102.745        47.6172     22.2996       -132.383  0  o     115.25        47.6172
   1  29  22     271.952  21.1038      65.0762       -174.637     27.9159        5.36296  0  o    86.3268       -174.637
   1  29  23     399.595  24.4683       113.11       -69.2987      35.353       -69.2987  0  o    74.1444       -69.2987
   1  29  24     263.853   19.609      57.2147        67.6509     39.4064       -112.349  0  o    92.9019        67.6509
   1  29  25     160.539  13.4964      44.2654       -146.328     29.9792        33.6721  0  o    73.3826       -146.328
   1  29  26     120.337  12.6493      56.8152       -105.218     13.6111       -105.218  0  o    43.1096       -105.218
   1  29  27     52.3801   10.907      28.6958        46.7581     6.45824       -133.242  0  o    35.5358        46.7581
   1  29  28     114.226  13.5422      45.2454       -170.831     5.58103        9.16901  0  o    51.9305       -170.831
   1  29  29     93.3607  14.1276      43.1573        23.3343    0.953117        23.3343  0  o    43.9127        23.3343
   1  29  30     145.791   14.624      61.1533       -45.0768    0.715846        134.923  0  o    55.3446       -45.0768
   1  29  31     329.868  20.4227      108.167       -134.311      32.125       -134.311  0  o    68.8803       -134.311
   1  29  32     187.914  15.4508      60.2423        134.057     16.4801       -45.9432  0  o    68.7568        134.057
   1  29  33     19.2169  12.8878      20.4658        45.2313     5.31794        45.2313  0  o    13.6174        45.2313
   1  29  34     544.109  42.8672      119.071       -39.3769     12.9409       -39.3769  0  o    97.8491       -39.3769
   1  29  35    -7.10241   22.907      11.8677       -127.741    0.826286        52.2585  0  o    11.8804       -127.741
   1  29  36     202.469  29.4928      59.4358        160.419     11.4083       -19.5814  0  o    70.6402        160.419
   1  29  37     116.551  27.5126       56.046        76.0882     19.5331        76.0882  0  o    40.0477        76.0882
   1  29  38     117.853  32.4723      42.9861       -64.7063    0.308882       -64.7063  0  o    54.5123       -64.7063
   1  30   0     125.186  17.0213      47.6015            -90     15.2167            -90  0  o    31.6963            -90
   1  30   1     3764.29  146.375      313.999       -43.5425     39.4632       -43.5425  0  o    267.993       -43.5425
   1  30   2     257.319  18.3062      82.1097        160.528     19.1991        160.528  0  o    61.2793        160.528
   1  30   3     310.396  20.2922      94.5901       -103.751     28.0507       -103.751  0  o    64.7046       -103.751
   1  30   4     1571.14  67.7919       195.37       -76.7688     9.93436       -76.7688  0  o    180.099       -76.7688
   1  30   5     502.092  63.3394      90.8467       -127.012     29.9174        52.9877  0  o    117.195       -127.012
   1  30   6      5925.3  247.975      401.757        -1.6371     61.1478        -1.6371  0  o    330.419        -1.6371
   1  30   7     1659.82  63.0508      203.403        85.1079      14.699        85.1079  0  o    183.068        85.1079
   1  30   8     2147.15  79.9927      233.298        95.4242     20.1279        95.4242  0  o      206.9        95.4242
   1  30   9     467.305  22.7042      135.398       -116.186     70.9712       -116.186  0  o    62.5875       -116.186
   1  30  10     2539.04  94.1061      276.475       -100.627     67.6628       -100.627  0  o    199.191       -100.627
   1  30  11     865.181  36.1497      163.096       -116.589     28.8758       -116.589  0  o     121.15       -116.589
   1  30  12     1336.26  51.7674      208.942        62.4231     47.8403        62.4231  0  o    145.729        62.4231
   1  30  13     4400.83  160.044      355.628        5.04851     39.4837        5.04851  0  o    286.722        5.04851
   1  30  14      1917.2   72.417      225.831        78.6041     9.90931        78.6041  0  o    196.425        78.6041
   1  30  15     745.272  33.3276      119.544       -124.644     34.8025        55.3559  0  o    138.435       -124.644
   1  30  16     1410.15  55.7212      157.825       -128.777     60.8055        51.2235  0  o    196.875       -128.777
   1  30  17     1500.43  58.1484      183.612       -37.7283     19.2674        142.272  0  o     183.51       -37.7283
   1  30  18     3110.08  132.059      300.254        69.3414     47.5046        69.3414  0  o    229.235        69.3414
   1  30  19     695.926  32.7622      135.173        114.675      10.634        114.675  0  o    113.573        114.675
   1  30  20     555.387  27.1685      113.303       -143.924     3.71306        36.0764  0  o    107.355       -143.924
   1  30  21     432.849  22.5121      105.043       -109.415     8.18639       -109.415  0  o    91.1629       -109.415
   1  30  22     736.856  33.0412      137.274       -30.7315     12.1323       -30.7315  0  o    118.623       -30.7315
   1  30  23     133.395  15.1927      48.8039       -175.729     10.7398        4.27054  0  o    56.8752       -175.729
   1  30  24      68.842  13.5279      39.9267        111.638     4.76301        111.638  0  o    34.5031        111.638
   1  30  25     260.875  18.1505       76.237       -60.4851     1.16995       -60.4851  0  o    74.3074       -60.4851
   1  30  26     49.5722  15.5133      29.0163        -132.58     3.86446        47.4196  0  o    32.9503        -132.58
   1  30  27     22.4188   15.628      13.0007        147.607     13.2679       -32.3933  0  o    26.7721        147.607
   1  30  28     58.5705  14.4609      22.1942        62.5179     23.2722       -117.482  0  o    46.8303        62.5179
   1  30  29     54.5554  11.6846      45.3158       -51.6589     18.2354       -51.6589  0  o    23.9632       -51.6589
   1  30  30     61.9075  11.9957       27.524       -148.185     23.7269        31.8151  0  o    45.8896       -148.185
   1  30  31     314.382  19.9571      85.1852       -140.325     9.61383        39.6753  0  o     83.917       -140.325
   1  30  32     379.754  22.4957      103.814       -11.0415     12.5094       -11.0415  0  o    81.0155       -11.0415
   1  30  33     83.9085   18.161      47.7048        8.11013     8.15804        8.11013  0  o    35.9617        8.11013
   1  30  34     298.138  32.5224       90.349        128.819     15.2429        128.819  0  o    69.2791        128.819
   1  30  35     42.8795  24.4035      32.5815       -145.798     14.1616       -145.798  0  o    18.0887       -145.798
   1  30  36     271.009  32.3602      84.1086       -46.8205     17.7154       -46.8205  0  o    71.6654       -46.8205
   1  30  37     37.1887    26.78      22.5489        37.5383     1.23198        37.5383  0  o    26.7769        37.5383
   1  31   0     1111.11  83.6917      158.932             90     88.0472             90  0  o    69.8114             90
   1  31   1      719.08  63.4717      139.315       -15.5094     27.3648       -15.5094  0  o    109.929       -15.5094
   1  31   2     4458.91  326.711      343.317        70.7345     53.6335        70.7345  0  o    283.755        70.7345
   1  31   3     1100.65  55.3717       172.16       -144.298     29.1424       -144.298  0  o    139.812       -144.298
   1  31   4     834.766  38.5433      150.326       -67.5285     26.8757       -67.5285  0  o    120.499       -67.5285
   1  31   5     536.366  25.6253       87.139        55.9755     44.7832       -124.024  0  o     128.63        55.9755
   1  31   6     1053.03  42.9845       141.16       -164.135     28.7246        15.8651  0  o    162.342       -164.135
   1  31   7     332.879   18.368      89.6104        106.714     2.16301        -73.286  0  o    82.8227        106.714
   1  31   8     945.357  42.7718      208.984       -139.746     108.361       -139.746  0  o    90.8307       -139.746
   1  31   9     4640.53  168.672      387.495       -69.5665     82.3299       -69.5665  0  o    275.653       -69.5665
   1  31  10     538.702   25.669      94.8423       -11.4082     43.8429        168.592  0  o    125.412       -11.4082
   1  31  11     1852.68  70.1424      198.062        146.297     40.2736       -33.7032  0  o    215.859        146.297
   1  31  12     4271.76   155.76      347.753        137.984     34.4473        137.984  0  o    284.323        137.984
   1  31  13     520.783  24.7065      143.417       -81.2811     59.2361       -81.2811  0  o     75.239       -81.2811
   1  31  14      6748.9  244.362      441.416       -43.8098     58.0902       -43.8098  0  o    343.602       -43.8098
   1  31  15     1520.88  59.0466      193.454         14.701     4.37234       -165.299  0  o    177.924         14.701
   1  31  16     2447.44  90.8168      259.761        94.8292     24.9846        94.8292  0  o    211.971        94.8292
   1  31  17     4243.21  155.304      347.219        155.211     47.0451        155.211  0  o    271.576        155.211
   1  31  18     1259.87  59.3003      143.644       -135.413     64.1084        44.5874  0  o    188.872       -135.413
   1  31  19     695.944  31.6318      133.157        -35.231     7.24168        -35.231  0  o    115.088        -35.231
   1  31  20     2071.54  79.2742      215.778        22.2345     13.9851       -157.766  0  o    215.307        22.2345
   1  31  21     14.8601  10.1226      7.68887       -35.1769     8.94744        144.823  0  o      15.69       -35.1769
   1  31  22     482.326  26.3434       109.82       -113.203      8.0428       -113.203  0  o    98.4814       -113.203
   1  31  23    0.868422   11.011      1.36544       -83.0943      5.9419        96.9057  0  o    7.12413       -83.0943
   1  31  24     198.887  18.0816      71.3471        62.6457     10.1688        62.6457  0  o    60.3044        62.6457
   1  31  25     31.2558  10.8479      26.0118        26.5256     7.18256        26.5256  0  o    18.7221        26.5256
   1  31  26     12.9416   13.578      6.94002         161.07     3.35165         161.07  1  f    3.66835         161.07
   1  31  27     15.0613  13.8462      5.18609       -177.154     28.0945        2.84633  0  o    29.4791       -177.154
   1  31  28     140.619  14.5236      63.5453        68.3836     3.89045        68.3836  0  o    52.2647        68.3836
   1  31  29     101.827  13.2146      45.6817       -24.4676     11.8677        155.532  0  o    50.9812       -24.4676
   1  31  30     245.561  20.8827      76.4054       -73.7421     7.47959        106.258  0  o    73.4124       -73.7421
   1  31  31      50.421  15.5223       41.598         103.97     15.9228         103.97  0  o    22.5066         103.97
   1  31  32     177.204  15.7096      74.6622        105.936     17.2989        105.936  0  o    51.4948        105.936
   1  31  33     88.6495  24.8711      49.3442       -3.84455     10.9315       -3.84455  0  o    34.9527       -3.84455
   1  31  34     190.907  31.1101      72.8563       -39.9554      16.585       -39.9554  0  o    54.4712       -39.9554
   1  31  35     88.5487  27.3237       44.035        157.969     7.98925        157.969  0  o    38.3246        157.969
   1  31  36     137.264  29.1432      53.6001        121.421     5.42631        121.421  0  o    59.5616        121.421
   1  32   0     42.3555  22.3407      27.0954            -90      42.887             90  1  f    65.0068            -90
   1  32   1     523.526   28.043      138.441       -108.015      51.513       -108.015  0  o    79.5565       -108.015
   1  32   2     293.522  22.9699      69.8403        83.1481     28.7423       -96.8519  0  o    89.9724        83.1481
   1  32   3     83.3846     16.4      36.1005        43.6796     8.75876        -136.32  0  o    40.8476        43.6796
   1  32   4     2046.99  96.8809      242.053       -84.8819     27.6457       -84.8819  0  o    194.879       -84.8819
   1  32   5     227.482  16.3525      94.4675        -131.09     45.7152        -131.09  0  o     44.252        -131.09
   1  32   6     204.312  15.6442      67.0211        45.0053     4.62014       -134.995  0  o    64.9699        45.0053
   1  32   7      508.38  25.1906      132.285        40.1825     40.1609        40.1825  0  o    83.5088        40.1825
   1  32   8     387.498  21.2013      93.8103        121.997     8.14074       -58.0028  0  o    92.4168        121.997
   1  32   9     1636.99   62.827      221.682       -157.633     33.6097       -157.633  0  o    167.573       -157.633
   1  32  10     768.221  42.5688      115.485       -87.2213     48.6092        92.7787  0  o    146.341       -87.2213
   1  32  11     350.088  19.8522       98.246       -113.195     10.2792       -113.195  0  o    78.5553       -113.195
   1  32  12     1751.12  67.3066      219.743        41.0785     17.3412        41.0785  0  o    181.074        41.0785
   1  32  13      4825.3  175.987      343.411        53.2832     11.5442       -126.717  0  o    318.272        53.2832
   1  32  14     1016.31  42.6072      169.418        101.127     19.0838        101.127  1  f    136.432        101.127
   1  32  15        4955  180.557      356.981       -119.045     11.2615       -119.045  0  o    311.133       -119.045
   1  32  16     1819.23  81.6495      204.287       -111.719     16.2464        68.2812  0  o    199.207       -111.719
   1  32  17     1102.72  45.4845       161.68       -13.0795     6.02458         166.92  0  o    152.125       -13.0795
   1  32  18     1191.42  50.0976      135.542        74.8381     70.0045       -105.162  0  o    190.933        74.8381
   1  32  19     601.819   31.419      133.291        161.219     26.3249        161.219  0  o    99.8816        161.219
   1  32  20     171.242  16.5922      68.3111       -168.871     10.8689       -168.871  0  o    54.9645       -168.871
   1  32  21     296.038  22.2394      79.8519       -59.8168     6.18786        120.183  0  o    82.8487       -59.8168
   1  32  22     357.729  20.5755      91.6947       -28.9302     1.85611       -28.9302  0  o    87.1011       -28.9302
   1  32  23     262.918  17.2313      69.2634        149.821     15.8385       -30.1792  0  o    83.3641        149.821
   1  32  24     89.6183  11.5723      35.2249        73.4471     17.3534       -106.553  0  o    51.9174        73.4471
   1  32  25     38.8401  11.3809      20.6024       -82.0721     14.1848        97.9279  0  o     34.885       -82.0721
   1  32  26     236.047  19.4175       92.269       -157.656     21.0786       -157.656  0  o    62.5337       -157.656
   1  32  27     139.374  14.2653      72.6298        163.461     21.8713        163.461  0  o    44.0684        163.461
   1  32  28     331.477  20.6173      92.6658        51.8992     5.75344       -128.101  1  f    85.2839        51.8992
   1  32  29     300.238  22.9206      96.4058       -173.338     13.6061       -173.338  0  o    71.7032       -173.338
   1  32  30      169.25  19.0493      63.4775       -132.391     5.15644        47.6087  0  o    59.4896       -132.391
   1  32  31      186.39  16.4389      76.1084       -52.9249      15.107       -52.9249  0  o    54.1073       -52.9249
   1  32  32     292.033  23.9368      81.8461        52.9369     6.07752       -127.063  0  o    78.9911        52.9369
   1  32  33     43.3255  24.6236        32.49        132.375      11.586        132.375  0  o    19.9643        132.375
   1  32  34     131.462  30.2996      55.3277        152.408     6.91893        152.408  0  o    50.7426        152.408
   1  32  35       91.62  32.0954      33.6259       -106.032     9.02209         73.968  0  o    51.9467       -106.032
   1  33   0     11.3064  15.4375     0.081678            -90    0.271997             90  0  o   0.326908            -90
   1  33   1     216.515  15.6461      59.9144        65.5502     21.8808        -114.45  0  o    75.3336        65.5502
   1  33   2      608.62   32.187      122.995       -170.245     1.87935       -170.245  0  o    111.204       -170.245
   1  33   3     701.275  30.8831      125.695        117.125     12.1561       -62.8746  0  o    126.242        117.125
   1  33   4     557.029  26.1111      128.562        37.4794     21.7944        37.4794  0  o    95.8621        37.4794
   1  33   5     46.6136  11.5821      6.97569        86.9883     48.6787       -93.0117  0  o    49.8883        86.9884
   1  33   6     401.878  23.9997      90.4143       -152.027     19.1585        27.9727  0  o    98.1067       -152.027
   1  33   7     470.312  30.3427      116.159       -47.3941      15.965       -47.3941  0  o    89.6467       -47.3941
   1  33   8     423.186  42.4238      78.0654       -59.6668     49.2594        120.333  0  o    113.895       -59.6668
   1  33   9     625.057  36.2242       142.17       -95.1376     34.1902       -95.1376  0  o    96.6121       -95.1376
   1  33  10     110.984  13.5793      43.3656       -159.333     13.9082        20.6672  0  o    51.2793       -159.333
   1  33  11     3620.52  142.226      309.312        135.006     13.3191        135.006  0  o    264.714        135.006
   1  33  12     1074.35  47.4761      157.412        166.627     14.5087       -13.3733  0  o    154.001        166.627
   1  33  13     1454.02  57.4721      182.595       -67.1507     17.4629        112.849  0  o     179.58       -67.1507
   1  33  14     1931.39  79.5269      233.909       -7.97191     28.3635       -7.97191  0  o     184.98       -7.97191
   1  33  15     1058.46  44.5364      141.646        68.0544     41.0379       -111.946  1  f     166.83        68.0544
   1  33  16     259.317  21.6109      83.9845         91.735     9.92202         91.735  1  f    69.1806         91.735
   1  33  17     1352.14  81.6411      161.148       -173.161     40.0752         6.8394  0  o    186.548       -173.161
   1  33  18      165.85  17.8371      56.5547       -84.1382     11.4269        95.8618  0  o     63.312       -84.1382
   1  33  19     369.778   21.406      88.8887        20.4767     10.0065       -159.523  0  o    94.3169        20.4767
   1  33  20     1026.24  44.2646      155.671        17.3551    0.802074       -162.645  0  o     150.07        17.3551
   1  33  21     304.865  18.6565      85.8087       -161.409     3.33086       -161.409  0  o    79.8237       -161.409
   1  33  22     583.404  30.9717      120.454       -107.612     8.97305       -107.612  1  f    109.887       -107.612
   1  33  23     299.488  18.7456      87.1098        83.6673     9.73031        83.6673  0  o    76.4711        83.6673
   1  33  24      60.081  12.0338      32.8508        51.3831     4.83573       -128.617  0  o    37.5378        51.3831
   1  33  25     13.4482   11.454      14.8073        19.2988     4.80019        19.2988  0  o    8.53983        19.2988
   1  33  26     162.831  14.9456      66.5372       -71.0371       2.283        108.963  0  o    59.2623       -71.0371
   1  33  27     164.637  14.8964      74.4152       -154.401     14.0725       -154.401  0  o    51.2281       -154.401
   1  33  28     93.2239  13.6633        48.17        51.8532      2.9149       -128.147  0  o    43.8142        51.8532
   1  33  29      237.78  18.0068       72.286       -8.53184     14.8061        171.468  0  o    74.7093       -8.53184
   1  33  30     171.759  16.2117      64.3174       -72.5751     4.48042        107.425  0  o    60.3483       -72.5751
   1  33  31     372.724  22.8099      92.7416        133.917     9.47585       -46.0834  0  o    90.7509        133.917
   1  33  32     265.416  34.1153      79.7902        74.1333     1.63224        74.1333  0  o    73.7106        74.1333
   1  33  33       296.7  54.1939      72.4105       -59.7427     11.3179        120.257  0  o    86.6027       -59.7427
   1  34   0      1619.6  124.238      198.542            -90     20.8587             90  0  o    200.611            -90
   1  34   1     456.529   23.018      128.339       -1.97026     47.9258       -1.97026  0  o    73.2401       -1.97026
   1  34   2     692.163  30.6561      135.751        149.231     11.2336        149.231  0  o    113.025        149.231
   1  34   3     687.231  30.9686      125.393       -101.394     9.47905        78.6056  0  o    122.072       -101.394
   1  34   4     860.256  36.3144      129.468       -142.814     33.6279        37.1858  0  o    147.264       -142.814
   1  34   5     67.8789  11.5072      31.3321       -18.1277     12.1182        161.872  0  o    39.1577       -18.1277
   1  34   6     288.854  17.7552      76.6401       -25.9592     14.3624        154.041  0  o    81.8951       -25.9592
   1  34   7     425.274  22.0575      109.221        91.9881     12.9852        91.9881  0  o    86.3256        91.9881
   1  34   8     376.685  21.1079      116.733        174.473     40.9031        174.473  0  o    67.9888        174.473
   1  34   9     964.842  41.5565      149.797       -112.568     12.1506        67.4319  0  o      145.2       -112.568
   1  34  10       581.1   28.335      119.719       -89.1145     1.61093        90.8855  0  o    108.833       -89.1145
   1  34  11     77.0881  14.0819      19.2251        1.26087     45.9446       -178.739  0  o    58.5119        1.26087
   1  34  12     767.297  42.9391      113.497         46.846     49.7156       -133.154  1  f    148.456         46.846
   1  34  13     1110.89  61.6074      151.113        114.486      30.104       -65.5139  0  o    166.381        114.486
   1  34  14      173.48  26.9356      58.2281        -150.61     12.0982        29.3904  0  o    64.7232        -150.61
   1  34  15     3798.08  178.446      300.952       -106.117     5.31647        73.8826  0  o    282.679       -106.117
   1  34  16     507.231  27.0018      125.523       -61.0164      28.573       -61.0164  0  o    91.4784       -61.0165
   1  34  17     1549.81  65.9469      211.561        48.8526     35.0453        48.8526  0  o    167.202        48.8526
   1  34  18     1615.36   69.319      212.023        111.578      29.791        111.578  0  o     173.38        111.578
   1  34  19     170.429  15.7752      64.1928        160.585     2.41095        160.585  0  o    59.2438        160.585
   1  34  20     853.002  37.9931      154.348        -67.233     24.8993        -67.233  0  o    124.812        -67.233
   1  34  21     311.132  19.6856      94.3475        -58.484     19.3014        -58.484  0  o    72.7958        -58.484
   1  34  22     476.208   25.169      99.7958        174.395     9.59467       -5.60535  0  o    107.551        174.395
   1  34  23     672.415  32.5435        161.8        112.281     39.3905        112.281  0  o    105.209        112.281
   1  34  24     285.727  19.0229      85.8479        32.0632     11.6446       -147.937  1  f    83.6165        32.0632
   1  34  25     37.5346  12.1888       36.058       -50.9944     13.3251       -50.9944  0  o    19.4334       -50.9944
   1  34  26     198.031  16.2935      73.3317       -140.804     2.87016        39.1956  0  o    64.1753       -140.804
   1  34  27     87.9978  13.2467      53.0349        133.726     9.20518        133.726  0  o    36.8693        133.726
   1  34  28     295.242  19.8818      85.5155        94.6456     8.51695       -85.3544  0  o    79.9021        94.6456
   1  34  29     154.476  15.7599      61.4671        178.734     4.35671       -1.26583  0  o    57.1528        178.734
   1  34  30     58.1525  15.2393      38.2644        -45.259     3.18602        -45.259  0  o    32.3099        -45.259
   1  34  31     112.171  25.9908      64.2934        65.4642     28.5396        65.4642  0  o    33.3273        65.4643
   1  35   0     32.4574  17.4551      6.21645            -90     0.86589            -90  0  o    4.91569            -90
   1  35   1     78.4468  14.3987      37.6982        104.468     6.40873       -75.5317  0  o    40.3516        104.468
   1  35   2     553.564  26.3725      133.983       -167.546     36.9062       -167.546  1  f    89.5149       -167.546
   1  35   3     98.2231  12.6878      15.3894       -9.08266     64.7811        170.917  0  o    72.8417       -9.08266
   1  35   4     553.057  28.5692      95.4478        13.9046      42.084       -166.095  0  o    124.624        13.9046
   1  35   5     13.4932  11.0234      5.36851       -84.0932     40.0241       -84.0932  0  o    31.3345        95.9068
   1  35   6     81.5873    12.42      45.2994        17.4459     6.83901        17.4459  1  f    35.1203        17.4459
   1  35   7     105.546  12.4788      46.9265       -5.29704     4.23898        174.703  0  o    46.1277       -5.29704
   1  35   8     225.019  16.4204      77.9705       -1.29185     8.94313       -1.29185  0  o    62.1854       -1.29185
   1  35   9     146.145  14.1803      54.3178       -22.6855      9.7456        157.314  0  o    58.8088       -22.6855
   1  35  10     467.373   33.922      105.293        161.862     4.24061       -18.1385  0  o    100.573        161.862
   1  35  11     1369.42  66.1503      162.883        137.859     43.3152       -42.1411  0  o    189.466        137.859
   1  35  12     196.534  15.5104      79.1522       -83.7868     21.1437       -83.7868  1  f    53.9875       -83.7868
   1  35  13     1499.98  60.3302      178.641       -51.8765     28.3107        128.123  0  o    190.711       -51.8765
   1  35  14     1051.17  44.2431      161.803        4.81527     1.43685        4.81527  0  o    150.897        4.81527
   1  35  15      1263.3  56.4797      171.004        105.923     9.82829       -74.0765  0  o    170.614        105.923
   1  35  16     360.104  27.8017      91.4471        175.597     3.34993       -4.40346  1  f    90.7733        175.597
   1  35  17     1160.01  56.9887      162.557       -146.773     9.36921        33.2268  0  o    163.814       -146.773
   1  35  18     264.567  21.5199      74.5657        15.8465     9.11122       -164.154  0  o    80.0682        15.8465
   1  35  19     991.582   62.743      142.748        35.2081     19.6791       -144.792  0  o    156.167        35.2081
   1  35  20     107.958  15.1049      41.8729       -16.7441     15.1509        163.256  0  o    55.5006       -16.7441
   1  35  21     967.122  44.5146       142.34       -122.142     14.7573        57.8576  0  o    153.803       -122.142
   1  35  22     456.716  25.9717      126.594       -145.337     18.1216       -145.337  0  o     90.804       -145.337
   1  35  23     712.369  34.5194      148.747        103.038     5.52085        103.038  0  o    120.741        103.038
   1  35  24     34.8365  12.0836      28.7698       -30.9943     1.04083        149.006  0  o    24.7252       -30.9943
   1  35  25     231.799  17.5829      75.5809       -57.4252     12.0327        122.575  1  f    74.1175       -57.4252
   1  35  26     158.688  15.6246      77.7926       -84.3488     22.8861       -84.3488  0  o    45.8265       -84.3488
   1  35  27     252.697  19.5572      76.6314        162.805     13.9733       -17.1948  0  o    76.3323        162.805
   1  35  28     62.2633  16.6245      41.1092        29.3919     3.90931        29.3919  0  o    32.0002        29.3919
   1  35  29     149.375  19.7031      60.0814       -77.6821     3.42144        102.318  0  o    57.9059       -77.6821
   1  35  30     265.261  24.9804      90.6054       -159.713     17.5895       -159.713  0  o    67.3296       -159.713
   1  36   0     4946.69   254.76      340.698            -90     11.1534            -90  0  o    304.959            -90
   1  36   1     244.517  19.5544      80.0252       -24.7988     10.0224       -24.7988  1  f    65.2394       -24.7988
   1  36   2     788.153  34.4616      144.768        107.726     14.3035        107.726  0  o    122.008        107.726
   1  36   3     81.6076  12.5951      43.8905       -59.8688     3.16749       -59.8688  0  o     37.951       -59.8688
   1  36   4     62.1056  12.1625        36.54        57.3869     0.36095        57.3869  0  o    33.6163        57.3869
   1  36   5     172.628  14.8717      56.1258        54.9734     15.7786       -125.027  0  o    66.6461        54.9734
   1  36   7     187.818  19.6693      55.9453        155.978     22.2627       -24.0223  0  o     72.239        155.978
   1  36   8     670.785  31.1126      138.395        160.474     19.7763        160.474  0  o    109.458        160.474
   1  36   9     122.691   15.888      61.7864       -79.3079     17.3627       -79.3079  0  o    40.9727       -79.3079
   1  36  10     638.143  30.3062      124.336       -25.4545     2.15271        154.545  0  o    116.662       -25.4545
   1  36  11     393.516  22.3502      115.638        143.325     35.0776        143.325  0  o    75.7394        143.325
   1  36  12     940.086   41.898      150.909        83.9288     2.62803       -96.0712  0  o    144.493        83.9288
   1  36  13     14.0048  11.6337       10.754        136.158     5.00717       -43.8417  1  f    15.0279        136.158
   1  36  14     1682.78  67.0509      203.534       -101.678     1.37329       -101.678  0  o    190.916       -101.678
   1  36  15      270.24  18.7382      68.0409        -110.46     25.4242        69.5401  0  o    88.7451        -110.46
   1  36  16     681.874  32.6011      123.669        24.8471     9.51825       -155.153  0  o    126.844        24.8471
   1  36  17     469.371  25.5962      106.071        81.2093    0.193699        81.2093  1  f    102.372        81.2093
   1  36  18     764.752  35.2304        148.4        136.132     26.9015        136.132  1  f    118.773        136.132
   1  36  19     177.079  15.5373      76.6945       -37.0133     25.8791       -37.0133  0  o    49.3306       -37.0133
   1  36  20     657.963  36.6116      152.341       -50.6905     19.7777       -50.6905  0  o    109.896       -50.6905
   1  36  21     186.186  18.8566      78.4261       -159.807     7.49553       -159.807  0  o    59.1399       -159.807
   1  36  22      267.73  22.6874      104.726          151.6      30.862          151.6  0  o    60.5142          151.6
   1  36  23      500.75  32.8005      112.216        30.0052     19.1277       -149.995  0  o    108.345        30.0052
   1  36  24      82.539  16.4828      37.1461        47.8783     21.6579       -132.122  0  o    48.3516        47.8783
   1  36  25     222.481  32.6025      72.7841        -149.43     11.4531          30.57  0  o    69.8224        -149.43
   1  36  26     81.9043  17.9006      53.3146       -117.697     14.2818       -117.697  0  o    32.9906       -117.697
   1  36  27     266.125  26.1741      86.4726        73.1087     3.02053        73.1087  0  o    71.1873        73.1087
   1  36  28      18.161  16.4327      17.9595       -176.245     8.68759       -176.245  0  o     8.3778       -176.245
   1  36  29     194.597  22.7442      79.6797       -109.053     19.2057       -109.053  0  o    59.7571       -109.053
   1  36  30     100.966  31.5406      57.8964       -51.4277     29.0662       -51.4277  0  o    28.8051       -51.4277
   1  37   0     67.9751  18.0818      36.6176             90      19.931             90  0  o    15.8561             90
   1  37   1      328.29  20.8515      87.5941       -91.0218    0.696825       -91.0218  0  o    82.1739       -91.0218
   1  37   2     252.166  24.1011      85.2858        164.349     18.1371        164.349  0  o     63.226        164.349
   1  37   3     910.946  47.6264       164.63        78.5791     34.7809        78.5791  0  o    121.802        78.5791
   1  37   4       92.92   14.569      23.2306        20.2895     45.6843        -159.71  0  o    64.4332        20.2895
   1  37   5     403.244  21.9538      89.5055       -66.3375     17.7535        113.663  0  o    100.008       -66.3375
   1  37   6     246.196  22.2364      86.7961        111.989     20.6547        111.989  0  o    62.6912        111.989
   1  37   7     247.507  17.5033      92.6825       -29.1232     31.7354       -29.1232  1  f    58.3392       -29.1232
   1  37   8     502.579   25.204      108.929         35.451      3.4775       -144.549  0  o    106.225         35.451
   1  37   9     298.918  18.7633      106.157        155.505     42.8244        155.505  0  o    59.8053        155.505
   1  37  10     648.563  33.1354      141.213        150.585     30.8326        150.585  0  o    104.207        150.585
   1  37  11     325.042   19.842       86.413        121.546     4.71459       -58.4544  0  o     86.054        121.546
   1  37  12     1472.75  59.3439      182.873        -62.636      13.631        117.364  0  o    186.246        -62.636
   1  37  13     952.675  42.7589      157.732        -20.368     10.7436        -20.368  0  o    139.493        -20.368
   1  37  14     1531.52  61.2474      194.217        66.2761      2.9861        66.2761  0  o    181.804        66.2761
   1  37  15     1614.77  64.5978       203.39        159.334     11.9763        159.334  0  o     183.66        159.334
   1  37  16     1719.58  69.1559      213.131       -153.721     20.2331       -153.721  0  o     185.61       -153.721
   1  37  17     42.1664  11.8248      46.5508        144.729     31.0881        144.729  0  o    12.9574        144.729
   1  37  18     1175.45  50.2458      201.264        16.5281     18.6729        16.5281  0  o     150.35        16.5281
   1  37  19     236.749  18.1011      83.3187        2.67546     4.04022       -177.325  0  o    72.2539        2.67546
   1  37  20      386.93  22.8479      110.545       -130.983     3.24464       -130.983  0  o     89.192       -130.983
   1  37  21     660.441  34.7779      149.881       -162.326     16.5627       -162.326  0  o    108.811       -162.326
   1  37  22     293.954  26.1994      87.6111        117.539     11.3941       -62.4606  0  o    81.3024        117.539
   1  37  23     310.042  28.3675      104.695        98.3747     19.5153        98.3747  0  o    69.6731        98.3747
   1  37  24     552.026  39.4885      130.199        -51.178     8.32189        -51.178  0  o    100.419        -51.178
   1  37  25     484.657  50.3487      107.725       -86.4613     15.2528        93.5387  0  o    103.244       -86.4613
   1  37  26     173.699  29.7445      74.9387        171.383      15.149        171.383  0  o    53.0977        171.383
   1  37  27     294.477  28.6403      95.7518        111.908     14.3112        111.908  0  o    72.9849        111.908
   1  37  28       79.88  27.0457      42.7618         -41.78     3.96985         -41.78  0  o    37.9899         -41.78
   1  37  29        53.5  75.5518      6.38537         123.08     70.0058         123.08  0  o    72.0843       -56.9197
   1  38   0     725.764  46.7655      129.319            -90     12.9145             90  0  o    138.755            -90
   1  38   1     22.0855  14.7162      17.8332        -78.463  0.00386548        101.537  0  o    17.3116        -78.463
   1  38   2      298.84  26.8321      82.1945        119.488     1.43586        -60.512  0  o    80.7935        119.488
   1  38   3      42.047   14.492       20.683        43.6158     16.3502       -136.384  0  o    35.6312        43.6158
   1  38   4     292.997  19.6217      84.0758       -26.7362     2.38554       -26.7362  0  o    78.3184       -26.7362
   1  38   5     38.8212  12.0447      13.8449       -98.9095     29.7231        81.0905  0  o    41.6428       -98.9095
   1  38   6     320.779  19.9731      84.6894        111.304     5.29262       -68.6958  0  o    85.7888        111.304
   1  38   7     733.007  33.6604      140.735       -175.005     15.6569       -175.005  0  o    119.355       -175.005
   1  38   8     193.389  16.2536      66.0353       -95.6137     3.35861        84.3863  0  o    66.1191       -95.6137
   1  38   9     92.0302  12.5806      31.7147         105.15      29.152       -74.8498  0  o    57.9364         105.15
   1  38  10     229.161  16.9327      73.7209       -80.9153    0.519102        99.0847  0  o    70.6314       -80.9153
   1  38  11     155.985  14.2473      66.5398        99.4516     12.0127        99.4516  0  o    51.8779        99.4516
   1  38  12     1004.65  43.1434      157.056        85.6418     2.08279        85.6418  0  o    148.544        85.6418
   1  38  13     262.696  18.5307      85.0854       -86.5143     11.7856       -86.5143  0  o    70.3329       -86.5143
   1  38  14     1562.34  63.5641      196.677       -101.363     5.82567       -101.363  0  o    183.415       -101.363
   1  38  15     110.718  13.9277       52.631       -121.277     11.3045        58.7225  0  o    53.4433       -121.277
   1  38  16     325.119  20.7171      120.855        2.77338     39.8843        2.77338  0  o    66.4233        2.77338
   1  38  17     597.498   30.167      141.919        79.8875     9.97205        79.8875  0  o    108.584        79.8875
   1  38  18     321.808  20.9762      95.5642         90.576      8.7632        -89.424  0  o    84.1437         90.576
   1  38  19     1299.34  75.6068      229.062       -55.6218     61.0366       -55.6218  0  o    136.098       -55.6218
   1  38  20     954.568   58.542      183.205       -104.446     27.3831       -104.446  0  o    126.823       -104.446
   1  38  21     534.991  39.9028      123.947       -177.176     4.50495        2.82376  0  o    103.998       -177.176
   1  38  22     110.303  18.0646      48.6218        35.5435     15.3851       -144.457  0  o    52.1314        35.5435
   1  38  23     607.697  44.3874      138.158        40.7764     11.5372        40.7764  0  o    104.941        40.7764
   1  38  24     17.4401  17.0938      22.1862        1.03867     8.25167        1.03867  1  f    11.7669        1.03867
   1  38  25     377.358   31.608      107.304        -105.61     10.0267        -105.61  0  o     85.828        -105.61
   1  38  26     52.4255  18.7677      37.6086       -67.9064     8.58033       -67.9064  1  f    28.2756       -67.9064
   1  38  27     112.955  21.7069      61.8184        67.5658      18.557        67.5658  0  o    42.0278        67.5658
   1  38  28       52.56  31.6335      28.1926        94.8537     2.15703       -85.1463  0  o    34.0861        94.8537
   1  39   0     147.799  21.3142      57.4981            -90     11.5207            -90  0  o    45.3362            -90
   1  39   1     882.775  38.7918      127.947       -106.297      28.138         73.703  0  o    153.072       -106.297
   1  39   2      69.343  14.8051      39.1914        60.0423     1.81657        60.0423  0  o    36.4737        60.0423
   1  39   3      239.29  16.9519      75.8208         51.383     3.53588         51.383  0  o    70.2336         51.383
   1  39   4     102.724  13.5138      42.2952       -14.9301     11.4559         165.07  0  o    52.0249       -14.9301
   1  39   5     194.267  18.1536      67.2732        -58.438    0.660747        -58.438  0  o    64.2588       -58.4381
   1  39   6     341.925  28.6711      91.9322        160.669     5.01923        160.669  0  o    83.6067        160.669
   1  39   7     92.6899  19.0645      47.0154        109.945     3.27617        109.945  0  o     41.979        109.945
   1  39   8     749.515  41.3842      123.021       -5.83753     21.3059        174.162  0  o     139.23       -5.83753
   1  39   9     65.1594  15.0051      38.9952       -75.9347     2.29194       -75.9347  0  o    35.3625       -75.9347
   1  39  10     862.188  41.6115      148.732        138.351     9.97621        138.351  0  o    133.588        138.351
   1  39  11     31.1643  12.6274      18.5269       -13.5768     12.2978        166.423  0  o    29.6701       -13.5768
   1  39  12     375.503  23.1481      121.212       -31.9724     24.6159       -31.9724  0  o    80.7253       -31.9724
   1  39  13     359.639   21.828      110.387        72.7245     7.61475        72.7245  0  o    84.1356        72.7245
   1  39  14     317.489  21.5716      111.765         25.637     23.9183         25.637  0  o    72.0142         25.637
   1  39  15     355.282  23.1713      115.363       -120.161     19.7767       -120.161  0  o    78.5064       -120.161
   1  39  16     444.182  33.5516      118.753        158.759      2.5731        158.759  0  o    93.3982        158.759
   1  39  17     365.294  29.9405      102.324        82.9186     7.58177       -97.0814  0  o    88.6169        82.9186
   1  39  18     670.582  45.8355      157.384        7.78117     28.8235        7.78117  0  o    104.024        7.78117
   1  39  19     778.755  51.2523      170.305       -57.3237      34.211       -57.3237  1  f    110.672       -57.3237
   1  39  20      217.89  23.8738      97.6225       -130.556     34.6637       -130.556  0  o    50.8439       -130.556
   1  39  21     372.617  30.9692      105.485        150.398       1.259        150.398  0  o    85.5353        150.398
   1  39  22     205.632  23.2669      72.6117        103.284     8.84452       -76.7159  0  o     67.237        103.284
   1  39  23     34.7676  18.5026      20.8822        19.0005     13.7758       -160.999  0  o    30.1983        19.0005
   1  39  24     917.509  60.0568      147.582       -51.4848           ?              ?  0  <          ?              ?
   1  39  25      115.66  21.6259      66.5669         -80.74     24.7263         -80.74  0  o    40.0325         -80.74
   1  39  26     492.264  53.8652      130.533        110.456     41.7021        110.456  0  o    98.1224        110.456
   1  40   0     211.513   23.781      68.4714            -90     3.48446             90  1  f    72.8569            -90
   1  40   1     62.7603   13.547       28.587       -48.5755     15.4056        131.425  0  o    43.7775       -48.5755
   1  40   2     386.478  22.8671      96.4953         21.104     6.14116         21.104  0  o    89.4443         21.104
   1  40   3     366.883  25.7278      85.1423        67.1706     12.4579       -112.829  0  o     96.166        67.1706
   1  40   4     203.127  16.6063       56.186       -44.0176     23.7671        135.982  1  f    79.3662       -44.0176
   1  40   5     145.409   14.872      45.6616       -139.517     23.7784        40.4827  0  o    67.8898       -139.517
   1  40   6     73.9238  13.2841      43.2613        122.664     6.37606        122.664  0  o    35.9503        122.664
   1  40   7      88.511  13.2114      47.5852       -94.2396     7.39733        85.7604  0  o    46.3935       -94.2396
   1  40   8      220.49  16.8408      85.2732        79.8452      5.5464        79.8452  0  o    67.1349        79.8452
   1  40   9     167.252  16.0072      69.6201        99.4436     4.29684       -80.5564  0  o    60.8306        99.4436
   1  40  10     937.431  53.7839      184.525       -85.2227     26.9909       -85.2227  0  o    129.515       -85.2227
   1  40  11     159.931  19.3312      81.0056        152.031     22.3519        152.031  0  o    48.1986        152.031
   1  40  12         539   113.23      120.568          101.9    0.665426          101.9  0  o    98.5354          101.9
   1  40  13     264.006  37.4006      80.3014       -86.2396     18.5401        93.7604  0  o    79.3599       -86.2396
   1  40  14         144  29.7562      69.6578       -139.007     8.79444       -139.007  0  o    48.9222       -139.007
   1  40  15      51.858  16.8838      43.2349        111.089     12.3574        111.089  0  o    24.8608        111.089
   1  40  16     120.669  18.7879      64.3801        21.4466     8.90258        21.4466  0  o    44.2914        21.4466
   1  40  17     177.457  21.4319      68.0845        116.087     10.1316        -63.913  0  o    62.6177        116.087
   1  40  18     436.795  33.6537      126.121        34.0227     22.2406        34.0227  0  o    83.4404        34.0227
   1  40  19     379.429  32.0724      99.0763       -82.5976     14.8211        97.4024  0  o    92.8464       -82.5976
   1  40  20     870.382  56.2614      156.015       -125.405     8.05607        54.5946  0  o    134.343       -125.405
   1  40  21      129.98   20.488       73.053        161.709      25.937        161.709  0  o    40.6687        161.709
   1  40  22     822.547     55.1      163.475        51.5608     21.4963        51.5608  0  o     123.24        51.5608
   1  40  23     386.949  33.5798      129.138        43.2914     50.6514        43.2914  0  o    74.1886        43.2914
   1  40  24     310.838  30.8247      107.557       -119.646      31.959       -119.646  0  o     71.945       -119.646
   1  40  25     318.322  34.0082      121.122       -143.675     60.7363       -143.675  0  o    66.2948       -143.675
   1  41   0     17.1126  19.7306      11.0907            -90     1.52206            -90  0  o    8.20305            -90
   1  41   1     22.0766  12.8509      24.7404       -93.1373     10.2882       -93.1373  0  o    12.3147       -93.1373
   1  41   2      74.588  13.7541      48.1861        108.661     5.49582        108.661  0  o    36.1758        108.661
[truncated: 4,768,371 more chars]
